# Supplementary material for: A case of Coffin–Siris syndrome with severe congenital heart disease and a novel SMARCA4 variant
Source: Cold Spring Harb Mol Case Stud. 2019 Jun;5(3):a003962. doi: 10.1101/mcs.a003962 (PMC6549553; doi:10.1101/mcs.a003962)
Supplement: Supplemental Material [file supp_mcs.a003962_Supplemental_Information.pdb]

ATOM      1  N   LEU A 728      31.330  -2.662  50.510  1.00 70.46      A    N  
ATOM      2  CA  LEU A 728      32.357  -3.397  49.737  1.00 70.46      A    C  
ATOM      7  C   LEU A 728      31.828  -4.763  49.465  1.00 70.46      A    C  
ATOM      8  O   LEU A 728      31.528  -5.110  48.324  1.00 70.46      A    O  
ATOM      3  CB  LEU A 728      33.657  -3.493  50.566  1.00 70.46      A    C  
ATOM      4  CG  LEU A 728      34.908  -4.026  49.821  1.00 70.46      A    C  
ATOM      5  CD1 LEU A 728      36.121  -4.066  50.766  1.00 70.46      A    C  
ATOM      6  CD2 LEU A 728      34.677  -5.384  49.135  1.00 70.46      A    C  
ATOM      9  N   GLN A 729      31.681  -5.578  50.526  1.00 56.17      A    N  
ATOM     10  CA  GLN A 729      31.194  -6.908  50.317  1.00 56.17      A    C  
ATOM     16  C   GLN A 729      29.828  -6.789  49.735  1.00 56.17      A    C  
ATOM     17  O   GLN A 729      29.491  -7.478  48.772  1.00 56.17      A    O  
ATOM     11  CB  GLN A 729      31.079  -7.724  51.618  1.00 56.17      A    C  
ATOM     12  CG  GLN A 729      30.060  -7.168  52.618  1.00 56.17      A    C  
ATOM     13  CD  GLN A 729      30.697  -5.997  53.355  1.00 56.17      A    C  
ATOM     15  NE2 GLN A 729      31.812  -6.276  54.081  1.00 56.17      A    N  
ATOM     14  OE1 GLN A 729      30.215  -4.867  53.292  1.00 56.17      A    O  
ATOM     18  N   SER A 730      29.002  -5.889  50.297  1.00 16.02      A    N  
ATOM     19  CA  SER A 730      27.679  -5.731  49.776  1.00 16.02      A    C  
ATOM     22  C   SER A 730      27.773  -4.873  48.560  1.00 16.02      A    C  
ATOM     23  O   SER A 730      28.638  -4.005  48.463  1.00 16.02      A    O  
ATOM     20  CB  SER A 730      26.714  -5.037  50.751  1.00 16.02      A    C  
ATOM     21  OG  SER A 730      26.551  -5.823  51.923  1.00 16.02      A    O  
ATOM     24  N   TYR A 731      26.882  -5.116  47.580  1.00 35.18      A    N  
ATOM     25  CA  TYR A 731      26.857  -4.288  46.414  1.00 35.18      A    C  
ATOM     34  C   TYR A 731      26.427  -2.954  46.890  1.00 35.18      A    C  
ATOM     35  O   TYR A 731      26.996  -1.950  46.501  1.00 35.18      A    O  
ATOM     26  CB  TYR A 731      25.824  -4.764  45.382  1.00 35.18      A    C  
ATOM     27  CG  TYR A 731      26.282  -6.080  44.854  1.00 35.18      A    C  
ATOM     28  CD1 TYR A 731      26.227  -7.210  45.639  1.00 35.18      A    C  
ATOM     29  CD2 TYR A 731      26.749  -6.188  43.565  1.00 35.18      A    C  
ATOM     30  CE1 TYR A 731      26.645  -8.424  45.149  1.00 35.18      A    C  
ATOM     31  CE2 TYR A 731      27.170  -7.400  43.070  1.00 35.18      A    C  
ATOM     32  CZ  TYR A 731      27.119  -8.520  43.863  1.00 35.18      A    C  
ATOM     33  OH  TYR A 731      27.551  -9.764  43.357  1.00 35.18      A    O  
ATOM     36  N   TYR A 732      25.449  -2.912  47.808  1.00 42.57      A    N  
ATOM     37  CA  TYR A 732      24.874  -1.668  48.233  1.00 42.57      A    C  
ATOM     46  C   TYR A 732      25.958  -0.768  48.752  1.00 42.57      A    C  
ATOM     47  O   TYR A 732      26.036   0.396  48.360  1.00 42.57      A    O  
ATOM     38  CB  TYR A 732      23.884  -1.904  49.390  1.00 42.57      A    C  
ATOM     39  CG  TYR A 732      23.333  -0.608  49.876  1.00 42.57      A    C  
ATOM     40  CD1 TYR A 732      23.977   0.086  50.873  1.00 42.57      A    C  
ATOM     41  CD2 TYR A 732      22.174  -0.090  49.344  1.00 42.57      A    C  
ATOM     42  CE1 TYR A 732      23.478   1.280  51.336  1.00 42.57      A    C  
ATOM     43  CE2 TYR A 732      21.669   1.105  49.804  1.00 42.57      A    C  
ATOM     44  CZ  TYR A 732      22.320   1.791  50.800  1.00 42.57      A    C  
ATOM     45  OH  TYR A 732      21.804   3.017  51.272  1.00 42.57      A    O  
ATOM     48  N   ALA A 733      26.846  -1.277  49.628  1.00 28.09      A    N  
ATOM     49  CA  ALA A 733      27.840  -0.406  50.189  1.00 28.09      A    C  
ATOM     51  C   ALA A 733      28.746   0.114  49.110  1.00 28.09      A    C  
ATOM     52  O   ALA A 733      28.953   1.321  48.988  1.00 28.09      A    O  
ATOM     50  CB  ALA A 733      28.729  -1.113  51.227  1.00 28.09      A    C  
ATOM     53  N   VAL A 734      29.275  -0.790  48.264  1.00 81.78      A    N  
ATOM     54  CA  VAL A 734      30.233  -0.439  47.251  1.00 81.78      A    C  
ATOM     58  C   VAL A 734      29.609   0.421  46.193  1.00 81.78      A    C  
ATOM     59  O   VAL A 734      30.234   1.344  45.678  1.00 81.78      A    O  
ATOM     55  CB  VAL A 734      30.823  -1.646  46.576  1.00 81.78      A    C  
ATOM     56  CG1 VAL A 734      29.703  -2.392  45.829  1.00 81.78      A    C  
ATOM     57  CG2 VAL A 734      31.980  -1.190  45.673  1.00 81.78      A    C  
ATOM     60  N   ALA A 735      28.359   0.098  45.827  1.00 29.20      A    N  
ATOM     61  CA  ALA A 735      27.559   0.705  44.803  1.00 29.20      A    C  
ATOM     63  C   ALA A 735      27.276   2.134  45.168  1.00 29.20      A    C  
ATOM     64  O   ALA A 735      27.285   3.012  44.311  1.00 29.20      A    O  
ATOM     62  CB  ALA A 735      26.204   0.000  44.611  1.00 29.20      A    C  
ATOM     65  N   HIS A 736      26.951   2.368  46.450  1.00 81.91      A    N  
ATOM     66  CA  HIS A 736      26.614   3.621  47.074  1.00 81.91      A    C  
ATOM     73  C   HIS A 736      27.802   4.415  47.531  1.00 81.91      A    C  
ATOM     74  O   HIS A 736      27.606   5.463  48.143  1.00 81.91      A    O  
ATOM     69  CB  HIS A 736      25.667   3.469  48.270  1.00 81.91      A    C  
ATOM     68  CG  HIS A 736      24.279   3.148  47.813  1.00 81.91      A    C  
ATOM     71  CD2 HIS A 736      23.632   1.956  47.712  1.00 81.91      A    C  
ATOM     67  ND1 HIS A 736      23.389   4.099  47.368  1.00 81.91      A    N  
ATOM     72  CE1 HIS A 736      22.255   3.441  47.022  1.00 81.91      A    C  
ATOM     70  NE2 HIS A 736      22.354   2.138  47.214  1.00 81.91      A    N  
ATOM     75  N   ALA A 737      29.044   3.951  47.276  1.00 51.55      A    N  
ATOM     76  CA  ALA A 737      30.244   4.469  47.890  1.00 51.55      A    C  
ATOM     78  C   ALA A 737      30.259   5.967  47.846  1.00 51.55      A    C  
ATOM     79  O   ALA A 737      30.679   6.599  48.814  1.00 51.55      A    O  
ATOM     77  CB  ALA A 737      31.521   3.979  47.191  1.00 51.55      A    C  
ATOM     80  N   VAL A 738      29.809   6.595  46.748  1.00 92.94      A    N  
ATOM     81  CA  VAL A 738      29.724   8.024  46.795  1.00 92.94      A    C  
ATOM     85  C   VAL A 738      28.295   8.391  47.050  1.00 92.94      A    C  
ATOM     86  O   VAL A 738      27.393   8.032  46.293  1.00 92.94      A    O  
ATOM     82  CB  VAL A 738      30.208   8.688  45.551  1.00 92.94      A    C  
ATOM     83  CG1 VAL A 738      29.387   8.119  44.396  1.00 92.94      A    C  
ATOM     84  CG2 VAL A 738      30.102  10.216  45.729  1.00 92.94      A    C  
ATOM     87  N   THR A 739      28.051   9.119  48.161  1.00 98.38      A    N  
ATOM     88  CA  THR A 739      26.709   9.510  48.478  1.00 98.38      A    C  
ATOM     92  C   THR A 739      26.651  11.002  48.586  1.00 98.38      A    C  
ATOM     93  O   THR A 739      27.374  11.620  49.368  1.00 98.38      A    O  
ATOM     89  CB  THR A 739      26.189   8.910  49.759  1.00 98.38      A    C  
ATOM     91  CG2 THR A 739      27.030   9.406  50.948  1.00 98.38      A    C  
ATOM     90  OG1 THR A 739      24.823   9.250  49.940  1.00 98.38      A    O  
ATOM     94  N   GLU A 740      25.801  11.623  47.746  1.00 33.79      A    N  
ATOM     95  CA  GLU A 740      25.556  13.030  47.834  1.00 33.79      A    C  
ATOM    101  C   GLU A 740      24.070  13.129  47.932  1.00 33.79      A    C  
ATOM    102  O   GLU A 740      23.353  12.622  47.069  1.00 33.79      A    O  
ATOM     96  CB  GLU A 740      25.984  13.827  46.591  1.00 33.79      A    C  
ATOM     97  CG  GLU A 740      25.737  15.328  46.740  1.00 33.79      A    C  
ATOM     98  CD  GLU A 740      26.189  16.027  45.465  1.00 33.79      A    C  
ATOM     99  OE1 GLU A 740      26.426  15.320  44.449  1.00 33.79      A    O  
ATOM    100  OE2 GLU A 740      26.295  17.281  45.494  1.00 33.79      A    O1-
ATOM    103  N   ARG A 741      23.558  13.766  48.999  1.00 65.73      A    N  
ATOM    104  CA  ARG A 741      22.136  13.834  49.163  1.00 65.73      A    C  
ATOM    112  C   ARG A 741      21.727  15.273  49.239  1.00 65.73      A    C  
ATOM    113  O   ARG A 741      22.191  16.017  50.102  1.00 65.73      A    O  
ATOM    105  CB  ARG A 741      21.653  13.199  50.477  1.00 65.73      A    C  
ATOM    106  CG  ARG A 741      20.161  13.417  50.732  1.00 65.73      A    C  
ATOM    107  CD  ARG A 741      19.722  13.096  52.161  1.00 65.73      A    C  
ATOM    108  NE  ARG A 741      19.924  11.639  52.384  1.00 65.73      A    N  
ATOM    109  CZ  ARG A 741      20.078  11.166  53.655  1.00 65.73      A    C  
ATOM    110  NH1 ARG A 741      20.063  12.033  54.710  1.00 65.73      A    N1+
ATOM    111  NH2 ARG A 741      20.248   9.829  53.871  1.00 65.73      A    N  
ATOM    114  N   VAL A 742      20.843  15.702  48.315  1.00 37.82      A    N  
ATOM    115  CA  VAL A 742      20.283  17.023  48.373  1.00 37.82      A    C  
ATOM    119  C   VAL A 742      18.794  16.821  48.369  1.00 37.82      A    C  
ATOM    120  O   VAL A 742      18.227  16.206  47.467  1.00 37.82      A    O  
ATOM    116  CB  VAL A 742      20.667  17.894  47.209  1.00 37.82      A    C  
ATOM    117  CG1 VAL A 742      22.182  18.145  47.284  1.00 37.82      A    C  
ATOM    118  CG2 VAL A 742      20.231  17.219  45.898  1.00 37.82      A    C  
ATOM    121  N   ASP A 743      18.136  17.324  49.425  1.00 51.57      A    N  
ATOM    122  CA  ASP A 743      16.734  17.157  49.692  1.00 51.57      A    C  
ATOM    127  C   ASP A 743      15.841  18.000  48.833  1.00 51.57      A    C  
ATOM    128  O   ASP A 743      14.653  17.705  48.731  1.00 51.57      A    O  
ATOM    123  CB  ASP A 743      16.383  17.491  51.152  1.00 51.57      A    C  
ATOM    124  CG  ASP A 743      17.042  16.452  52.046  1.00 51.57      A    C  
ATOM    125  OD1 ASP A 743      17.608  15.470  51.493  1.00 51.57      A    O  
ATOM    126  OD2 ASP A 743      16.996  16.627  53.293  1.00 51.57      A    O1-
ATOM    129  N   LYS A 744      16.324  19.113  48.254  1.00 98.69      A    N  
ATOM    130  CA  LYS A 744      15.387  19.942  47.544  1.00 98.69      A    C  
ATOM    136  C   LYS A 744      15.676  19.913  46.073  1.00 98.69      A    C  
ATOM    137  O   LYS A 744      16.765  19.546  45.637  1.00 98.69      A    O  
ATOM    131  CB  LYS A 744      15.435  21.409  48.013  1.00 98.69      A    C  
ATOM    132  CG  LYS A 744      14.361  22.310  47.403  1.00 98.69      A    C  
ATOM    133  CD  LYS A 744      12.936  21.999  47.864  1.00 98.69      A    C  
ATOM    134  CE  LYS A 744      11.895  22.959  47.283  1.00 98.69      A    C  
ATOM    135  NZ  LYS A 744      11.911  22.888  45.805  1.00 98.69      A    N1+
ATOM    138  N   GLN A 745      14.655  20.290  45.273  1.00 34.08      A    N  
ATOM    139  CA  GLN A 745      14.731  20.386  43.842  1.00 34.08      A    C  
ATOM    145  C   GLN A 745      15.619  21.572  43.564  1.00 34.08      A    C  
ATOM    146  O   GLN A 745      15.694  22.493  44.372  1.00 34.08      A    O  
ATOM    140  CB  GLN A 745      13.339  20.644  43.242  1.00 34.08      A    C  
ATOM    141  CG  GLN A 745      13.274  20.759  41.724  1.00 34.08      A    C  
ATOM    142  CD  GLN A 745      11.815  21.018  41.377  1.00 34.08      A    C  
ATOM    144  NE2 GLN A 745      11.474  20.935  40.065  1.00 34.08      A    N  
ATOM    143  OE1 GLN A 745      11.000  21.294  42.257  1.00 34.08      A    O  
ATOM    147  N   SER A 746      16.318  21.590  42.409  1.00 29.59      A    N  
ATOM    148  CA  SER A 746      17.282  22.624  42.126  1.00 29.59      A    C  
ATOM    151  C   SER A 746      16.615  23.946  41.874  1.00 29.59      A    C  
ATOM    152  O   SER A 746      15.391  24.049  41.812  1.00 29.59      A    O  
ATOM    149  CB  SER A 746      18.175  22.315  40.911  1.00 29.59      A    C  
ATOM    150  OG  SER A 746      17.393  22.275  39.727  1.00 29.59      A    O  
ATOM    153  N   ALA A 747      17.443  25.015  41.816  1.00 40.17      A    N  
ATOM    154  CA  ALA A 747      16.998  26.371  41.622  1.00 40.17      A    C  
ATOM    156  C   ALA A 747      16.436  26.646  40.253  1.00 40.17      A    C  
ATOM    157  O   ALA A 747      15.323  27.149  40.117  1.00 40.17      A    O  
ATOM    155  CB  ALA A 747      18.124  27.391  41.852  1.00 40.17      A    C  
ATOM    158  N   LEU A 748      17.169  26.259  39.196  1.00 87.99      A    N  
ATOM    159  CA  LEU A 748      16.837  26.587  37.834  1.00 87.99      A    C  
ATOM    164  C   LEU A 748      15.509  25.964  37.529  1.00 87.99      A    C  
ATOM    165  O   LEU A 748      14.746  26.479  36.714  1.00 87.99      A    O  
ATOM    160  CB  LEU A 748      17.918  26.048  36.867  1.00 87.99      A    C  
ATOM    161  CG  LEU A 748      17.750  26.329  35.356  1.00 87.99      A    C  
ATOM    162  CD1 LEU A 748      18.999  25.863  34.591  1.00 87.99      A    C  
ATOM    163  CD2 LEU A 748      16.485  25.693  34.759  1.00 87.99      A    C  
ATOM    166  N   MET A 749      15.201  24.809  38.146  1.00 58.33      A    N  
ATOM    167  CA  MET A 749      13.916  24.222  37.892  1.00 58.33      A    C  
ATOM    172  C   MET A 749      12.883  25.142  38.459  1.00 58.33      A    C  
ATOM    173  O   MET A 749      12.964  25.546  39.619  1.00 58.33      A    O  
ATOM    168  CB  MET A 749      13.724  22.839  38.537  1.00 58.33      A    C  
ATOM    169  CG  MET A 749      14.429  21.710  37.785  1.00 58.33      A    C  
ATOM    170  SD  MET A 749      13.578  21.191  36.262  1.00 58.33      A    S  
ATOM    171  CE  MET A 749      13.899  22.727  35.347  1.00 58.33      A    C  
ATOM    174  N   VAL A 750      11.868  25.487  37.642  1.00 57.21      A    N  
ATOM    175  CA  VAL A 750      10.836  26.388  38.063  1.00 57.21      A    C  
ATOM    179  C   VAL A 750       9.512  25.722  37.855  1.00 57.21      A    C  
ATOM    180  O   VAL A 750       9.438  24.580  37.399  1.00 57.21      A    O  
ATOM    176  CB  VAL A 750      10.844  27.713  37.356  1.00 57.21      A    C  
ATOM    177  CG1 VAL A 750      12.066  28.514  37.830  1.00 57.21      A    C  
ATOM    178  CG2 VAL A 750      10.867  27.457  35.846  1.00 57.21      A    C  
ATOM    181  N   ASN A 751       8.432  26.458  38.182  1.00 83.64      A    N  
ATOM    182  CA  ASN A 751       7.061  26.028  38.162  1.00 83.64      A    C  
ATOM    187  C   ASN A 751       6.740  24.846  39.024  1.00 83.64      A    C  
ATOM    188  O   ASN A 751       6.328  23.793  38.540  1.00 83.64      A    O  
ATOM    183  CB  ASN A 751       6.377  25.914  36.787  1.00 83.64      A    C  
ATOM    184  CG  ASN A 751       7.196  25.031  35.882  1.00 83.64      A    C  
ATOM    186  ND2 ASN A 751       6.771  23.762  35.643  1.00 83.64      A    N  
ATOM    185  OD1 ASN A 751       8.214  25.518  35.398  1.00 83.64      A    O  
ATOM    189  N   GLY A 752       6.916  25.019  40.353  1.00 23.14      A    N  
ATOM    190  CA  GLY A 752       6.438  24.048  41.300  1.00 23.14      A    C  
ATOM    191  C   GLY A 752       7.531  23.189  41.848  1.00 23.14      A    C  
ATOM    192  O   GLY A 752       8.686  23.268  41.433  1.00 23.14      A    O  
ATOM    193  N   VAL A 753       7.161  22.342  42.838  1.00 24.24      A    N  
ATOM    194  CA  VAL A 753       8.103  21.481  43.494  1.00 24.24      A    C  
ATOM    198  C   VAL A 753       7.585  20.073  43.498  1.00 24.24      A    C  
ATOM    199  O   VAL A 753       6.377  19.836  43.495  1.00 24.24      A    O  
ATOM    195  CB  VAL A 753       8.376  21.872  44.918  1.00 24.24      A    C  
ATOM    196  CG1 VAL A 753       9.356  20.859  45.537  1.00 24.24      A    C  
ATOM    197  CG2 VAL A 753       8.889  23.322  44.933  1.00 24.24      A    C  
ATOM    200  N   LEU A 754       8.514  19.093  43.500  1.00 73.82      A    N  
ATOM    201  CA  LEU A 754       8.167  17.698  43.471  1.00 73.82      A    C  
ATOM    206  C   LEU A 754       7.823  17.209  44.842  1.00 73.82      A    C  
ATOM    207  O   LEU A 754       8.110  17.852  45.850  1.00 73.82      A    O  
ATOM    202  CB  LEU A 754       9.264  16.765  42.929  1.00 73.82      A    C  
ATOM    203  CG  LEU A 754       9.570  16.963  41.435  1.00 73.82      A    C  
ATOM    204  CD1 LEU A 754      10.349  18.260  41.185  1.00 73.82      A    C  
ATOM    205  CD2 LEU A 754      10.241  15.721  40.834  1.00 73.82      A    C  
ATOM    208  N   LYS A 755       7.171  16.028  44.885  1.00 69.51      A    N  
ATOM    209  CA  LYS A 755       6.739  15.394  46.098  1.00 69.51      A    C  
ATOM    215  C   LYS A 755       7.922  14.794  46.796  1.00 69.51      A    C  
ATOM    216  O   LYS A 755       9.013  14.702  46.233  1.00 69.51      A    O  
ATOM    210  CB  LYS A 755       5.699  14.291  45.877  1.00 69.51      A    C  
ATOM    211  CG  LYS A 755       4.332  14.805  45.420  1.00 69.51      A    C  
ATOM    212  CD  LYS A 755       4.328  15.407  44.017  1.00 69.51      A    C  
ATOM    213  CE  LYS A 755       2.941  15.821  43.526  1.00 69.51      A    C  
ATOM    214  NZ  LYS A 755       3.046  16.389  42.162  1.00 69.51      A    N1+
ATOM    217  N   GLN A 756       7.719  14.375  48.066  1.00 60.28      A    N  
ATOM    218  CA  GLN A 756       8.799  13.877  48.872  1.00 60.28      A    C  
ATOM    224  C   GLN A 756       9.413  12.685  48.203  1.00 60.28      A    C  
ATOM    225  O   GLN A 756      10.633  12.610  48.060  1.00 60.28      A    O  
ATOM    219  CB  GLN A 756       8.367  13.445  50.287  1.00 60.28      A    C  
ATOM    220  CG  GLN A 756       7.412  12.251  50.322  1.00 60.28      A    C  
ATOM    221  CD  GLN A 756       6.006  12.748  50.024  1.00 60.28      A    C  
ATOM    223  NE2 GLN A 756       5.026  11.804  49.989  1.00 60.28      A    N  
ATOM    222  OE1 GLN A 756       5.781  13.942  49.834  1.00 60.28      A    O  
ATOM    226  N   TYR A 757       8.581  11.737  47.740  1.00 41.49      A    N  
ATOM    227  CA  TYR A 757       9.077  10.566  47.076  1.00 41.49      A    C  
ATOM    236  C   TYR A 757       9.719  10.992  45.794  1.00 41.49      A    C  
ATOM    237  O   TYR A 757      10.661  10.357  45.324  1.00 41.49      A    O  
ATOM    228  CB  TYR A 757       7.976   9.525  46.779  1.00 41.49      A    C  
ATOM    229  CG  TYR A 757       6.907  10.162  45.961  1.00 41.49      A    C  
ATOM    230  CD1 TYR A 757       5.907  10.868  46.581  1.00 41.49      A    C  
ATOM    231  CD2 TYR A 757       6.903  10.070  44.587  1.00 41.49      A    C  
ATOM    232  CE1 TYR A 757       4.915  11.462  45.843  1.00 41.49      A    C  
ATOM    233  CE2 TYR A 757       5.906  10.664  43.846  1.00 41.49      A    C  
ATOM    234  CZ  TYR A 757       4.905  11.359  44.476  1.00 41.49      A    C  
ATOM    235  OH  TYR A 757       3.876  11.971  43.725  1.00 41.49      A    O  
ATOM    238  N   GLN A 758       9.176  12.047  45.156  1.00 31.20      A    N  
ATOM    239  CA  GLN A 758       9.703  12.511  43.903  1.00 31.20      A    C  
ATOM    245  C   GLN A 758      11.091  13.073  44.047  1.00 31.20      A    C  
ATOM    246  O   GLN A 758      11.986  12.728  43.276  1.00 31.20      A    O  
ATOM    240  CB  GLN A 758       8.807  13.581  43.259  1.00 31.20      A    C  
ATOM    241  CG  GLN A 758       7.433  13.029  42.863  1.00 31.20      A    C  
ATOM    242  CD  GLN A 758       6.624  14.155  42.243  1.00 31.20      A    C  
ATOM    244  NE2 GLN A 758       5.456  13.804  41.643  1.00 31.20      A    N  
ATOM    243  OE1 GLN A 758       7.017  15.320  42.291  1.00 31.20      A    O  
ATOM    247  N   ILE A 759      11.321  13.950  45.040  1.00 34.05      A    N  
ATOM    248  CA  ILE A 759      12.630  14.522  45.222  1.00 34.05      A    C  
ATOM    253  C   ILE A 759      13.565  13.444  45.666  1.00 34.05      A    C  
ATOM    254  O   ILE A 759      14.756  13.480  45.361  1.00 34.05      A    O  
ATOM    249  CB  ILE A 759      12.675  15.656  46.200  1.00 34.05      A    C  
ATOM    251  CG1 ILE A 759      11.866  16.840  45.640  1.00 34.05      A    C  
ATOM    250  CG2 ILE A 759      14.151  15.994  46.470  1.00 34.05      A    C  
ATOM    252  CD1 ILE A 759      11.656  17.978  46.637  1.00 34.05      A    C  
ATOM    255  N   LYS A 760      13.061  12.483  46.462  1.00 19.29      A    N  
ATOM    256  CA  LYS A 760      13.879  11.396  46.915  1.00 19.29      A    C  
ATOM    262  C   LYS A 760      14.306  10.589  45.723  1.00 19.29      A    C  
ATOM    263  O   LYS A 760      15.429  10.091  45.677  1.00 19.29      A    O  
ATOM    257  CB  LYS A 760      13.145  10.450  47.879  1.00 19.29      A    C  
ATOM    258  CG  LYS A 760      12.792  11.099  49.218  1.00 19.29      A    C  
ATOM    259  CD  LYS A 760      11.823  10.265  50.062  1.00 19.29      A    C  
ATOM    260  CE  LYS A 760      11.465  10.911  51.400  1.00 19.29      A    C  
ATOM    261  NZ  LYS A 760      10.534  10.039  52.151  1.00 19.29      A    N1+
ATOM    264  N   GLY A 761      13.404  10.400  44.739  1.00 11.82      A    N  
ATOM    265  CA  GLY A 761      13.756   9.666  43.553  1.00 11.82      A    C  
ATOM    266  C   GLY A 761      14.804  10.431  42.799  1.00 11.82      A    C  
ATOM    267  O   GLY A 761      15.751   9.845  42.279  1.00 11.82      A    O  
ATOM    268  N   LEU A 762      14.653  11.768  42.710  1.00 75.09      A    N  
ATOM    269  CA  LEU A 762      15.630  12.568  42.022  1.00 75.09      A    C  
ATOM    274  C   LEU A 762      16.950  12.348  42.696  1.00 75.09      A    C  
ATOM    275  O   LEU A 762      17.942  12.009  42.052  1.00 75.09      A    O  
ATOM    270  CB  LEU A 762      15.278  14.072  42.044  1.00 75.09      A    C  
ATOM    271  CG  LEU A 762      16.277  15.013  41.332  1.00 75.09      A    C  
ATOM    272  CD1 LEU A 762      15.669  16.406  41.143  1.00 75.09      A    C  
ATOM    273  CD2 LEU A 762      17.602  15.145  42.094  1.00 75.09      A    C  
ATOM    276  N   GLU A 763      16.964  12.448  44.034  1.00 33.06      A    N  
ATOM    277  CA  GLU A 763      18.150  12.308  44.831  1.00 33.06      A    C  
ATOM    283  C   GLU A 763      18.733  10.955  44.535  1.00 33.06      A    C  
ATOM    284  O   GLU A 763      19.948  10.768  44.522  1.00 33.06      A    O  
ATOM    278  CB  GLU A 763      17.827  12.338  46.331  1.00 33.06      A    C  
ATOM    279  CG  GLU A 763      19.043  12.193  47.243  1.00 33.06      A    C  
ATOM    280  CD  GLU A 763      18.509  12.124  48.663  1.00 33.06      A    C  
ATOM    281  OE1 GLU A 763      17.675  12.999  49.022  1.00 33.06      A    O  
ATOM    282  OE2 GLU A 763      18.917  11.191  49.404  1.00 33.06      A    O1-
ATOM    285  N   TRP A 764      17.863   9.959  44.315  1.00 39.64      A    N  
ATOM    286  CA  TRP A 764      18.296   8.621  44.032  1.00 39.64      A    C  
ATOM    297  C   TRP A 764      19.076   8.604  42.747  1.00 39.64      A    C  
ATOM    298  O   TRP A 764      20.199   8.102  42.701  1.00 39.64      A    O  
ATOM    287  CB  TRP A 764      17.088   7.680  43.895  1.00 39.64      A    C  
ATOM    288  CG  TRP A 764      17.405   6.237  43.598  1.00 39.64      A    C  
ATOM    290  CD1 TRP A 764      17.753   5.227  44.445  1.00 39.64      A    C  
ATOM    289  CD2 TRP A 764      17.342   5.666  42.285  1.00 39.64      A    C  
ATOM    292  CE2 TRP A 764      17.657   4.317  42.407  1.00 39.64      A    C  
ATOM    293  CE3 TRP A 764      17.039   6.221  41.077  1.00 39.64      A    C  
ATOM    291  NE1 TRP A 764      17.909   4.058  43.737  1.00 39.64      A    N  
ATOM    294  CZ2 TRP A 764      17.672   3.499  41.315  1.00 39.64      A    C  
ATOM    295  CZ3 TRP A 764      17.062   5.397  39.975  1.00 39.64      A    C  
ATOM    296  CH2 TRP A 764      17.372   4.058  40.092  1.00 39.64      A    C  
ATOM    299  N   LEU A 765      18.518   9.196  41.672  1.00 75.89      A    N  
ATOM    300  CA  LEU A 765      19.181   9.205  40.398  1.00 75.89      A    C  
ATOM    305  C   LEU A 765      20.479   9.948  40.545  1.00 75.89      A    C  
ATOM    306  O   LEU A 765      21.464   9.575  39.910  1.00 75.89      A    O  
ATOM    301  CB  LEU A 765      18.378   9.861  39.257  1.00 75.89      A    C  
ATOM    302  CG  LEU A 765      17.206   9.015  38.722  1.00 75.89      A    C  
ATOM    303  CD1 LEU A 765      17.705   7.732  38.036  1.00 75.89      A    C  
ATOM    304  CD2 LEU A 765      16.165   8.735  39.812  1.00 75.89      A    C  
ATOM    307  N   VAL A 766      20.530  11.027  41.367  1.00 49.37      A    N  
ATOM    308  CA  VAL A 766      21.802  11.673  41.518  1.00 49.37      A    C  
ATOM    312  C   VAL A 766      22.789  10.716  42.100  1.00 49.37      A    C  
ATOM    313  O   VAL A 766      23.919  10.633  41.619  1.00 49.37      A    O  
ATOM    309  CB  VAL A 766      21.843  13.027  42.192  1.00 49.37      A    C  
ATOM    310  CG1 VAL A 766      21.311  14.047  41.184  1.00 49.37      A    C  
ATOM    311  CG2 VAL A 766      21.028  13.049  43.487  1.00 49.37      A    C  
ATOM    314  N   SER A 767      22.376   9.912  43.095  1.00 26.09      A    N  
ATOM    315  CA  SER A 767      23.268   8.982  43.731  1.00 26.09      A    C  
ATOM    318  C   SER A 767      23.788   8.001  42.721  1.00 26.09      A    C  
ATOM    319  O   SER A 767      24.887   7.470  42.882  1.00 26.09      A    O  
ATOM    316  CB  SER A 767      22.579   8.180  44.850  1.00 26.09      A    C  
ATOM    317  OG  SER A 767      23.505   7.281  45.440  1.00 26.09      A    O  
ATOM    320  N   LEU A 768      23.021   7.725  41.646  1.00 48.10      A    N  
ATOM    321  CA  LEU A 768      23.453   6.723  40.702  1.00 48.10      A    C  
ATOM    326  C   LEU A 768      24.772   7.112  40.090  1.00 48.10      A    C  
ATOM    327  O   LEU A 768      25.778   6.421  40.234  1.00 48.10      A    O  
ATOM    322  CB  LEU A 768      22.467   6.571  39.528  1.00 48.10      A    C  
ATOM    323  CG  LEU A 768      21.047   6.153  39.952  1.00 48.10      A    C  
ATOM    324  CD1 LEU A 768      20.119   6.029  38.732  1.00 48.10      A    C  
ATOM    325  CD2 LEU A 768      21.076   4.884  40.822  1.00 48.10      A    C  
ATOM    328  N   TYR A 769      24.792   8.273  39.424  1.00 67.07      A    N  
ATOM    329  CA  TYR A 769      25.894   8.812  38.683  1.00 67.07      A    C  
ATOM    338  C   TYR A 769      26.959   9.346  39.574  1.00 67.07      A    C  
ATOM    339  O   TYR A 769      28.077   9.574  39.109  1.00 67.07      A    O  
ATOM    330  CB  TYR A 769      25.439   9.946  37.756  1.00 67.07      A    C  
ATOM    331  CG  TYR A 769      24.408   9.388  36.819  1.00 67.07      A    C  
ATOM    332  CD1 TYR A 769      24.771   8.588  35.758  1.00 67.07      A    C  
ATOM    333  CD2 TYR A 769      23.073   9.683  36.992  1.00 67.07      A    C  
ATOM    334  CE1 TYR A 769      23.827   8.085  34.892  1.00 67.07      A    C  
ATOM    335  CE2 TYR A 769      22.121   9.180  36.131  1.00 67.07      A    C  
ATOM    336  CZ  TYR A 769      22.504   8.383  35.082  1.00 67.07      A    C  
ATOM    337  OH  TYR A 769      21.523   7.871  34.199  1.00 67.07      A    O  
ATOM    340  N   ASN A 770      26.604   9.711  40.822  1.00 94.96      A    N  
ATOM    341  CA  ASN A 770      27.633  10.177  41.708  1.00 94.96      A    C  
ATOM    346  C   ASN A 770      28.662   9.084  41.730  1.00 94.96      A    C  
ATOM    347  O   ASN A 770      29.860   9.340  41.634  1.00 94.96      A    O  
ATOM    342  CB  ASN A 770      27.119  10.465  43.137  1.00 94.96      A    C  
ATOM    343  CG  ASN A 770      26.225  11.708  43.101  1.00 94.96      A    C  
ATOM    345  ND2 ASN A 770      25.254  11.133  43.859  1.00 94.96      A    N  
ATOM    344  OD1 ASN A 770      27.335  11.422  42.656  1.00 94.96      A    O  
ATOM    348  N   ASN A 771      28.193   7.825  41.849  1.00 54.72      A    N  
ATOM    349  CA  ASN A 771      28.963   6.610  41.812  1.00 54.72      A    C  
ATOM    354  C   ASN A 771      29.344   6.333  40.383  1.00 54.72      A    C  
ATOM    355  O   ASN A 771      30.174   5.470  40.112  1.00 54.72      A    O  
ATOM    350  CB  ASN A 771      28.164   5.403  42.317  1.00 54.72      A    C  
ATOM    351  CG  ASN A 771      27.945   5.615  43.802  1.00 54.72      A    C  
ATOM    353  ND2 ASN A 771      26.695   5.987  44.187  1.00 54.72      A    N  
ATOM    352  OD1 ASN A 771      28.863   5.440  44.601  1.00 54.72      A    O  
ATOM    356  N   ASN A 772      28.706   7.050  39.436  1.00 81.85      A    N  
ATOM    357  CA  ASN A 772      28.855   6.929  38.007  1.00 81.85      A    C  
ATOM    362  C   ASN A 772      28.490   5.577  37.458  1.00 81.85      A    C  
ATOM    363  O   ASN A 772      29.330   4.843  36.938  1.00 81.85      A    O  
ATOM    358  CB  ASN A 772      30.189   7.421  37.392  1.00 81.85      A    C  
ATOM    359  CG  ASN A 772      31.396   6.590  37.798  1.00 81.85      A    C  
ATOM    361  ND2 ASN A 772      31.846   5.702  36.872  1.00 81.85      A    N  
ATOM    360  OD1 ASN A 772      31.968   6.751  38.875  1.00 81.85      A    O  
ATOM    364  N   LEU A 773      27.192   5.210  37.599  1.00 47.40      A    N  
ATOM    365  CA  LEU A 773      26.657   3.994  37.051  1.00 47.40      A    C  
ATOM    370  C   LEU A 773      25.268   4.240  36.515  1.00 47.40      A    C  
ATOM    371  O   LEU A 773      24.518   5.068  37.031  1.00 47.40      A    O  
ATOM    366  CB  LEU A 773      26.572   2.849  38.073  1.00 47.40      A    C  
ATOM    367  CG  LEU A 773      27.958   2.340  38.517  1.00 47.40      A    C  
ATOM    368  CD1 LEU A 773      27.834   1.198  39.538  1.00 47.40      A    C  
ATOM    369  CD2 LEU A 773      28.813   1.948  37.302  1.00 47.40      A    C  
ATOM    372  N   ASN A 774      24.890   3.488  35.456  1.00 33.45      A    N  
ATOM    373  CA  ASN A 774      23.615   3.620  34.793  1.00 33.45      A    C  
ATOM    378  C   ASN A 774      22.558   2.930  35.609  1.00 33.45      A    C  
ATOM    379  O   ASN A 774      22.840   2.398  36.682  1.00 33.45      A    O  
ATOM    374  CB  ASN A 774      23.587   3.041  33.370  1.00 33.45      A    C  
ATOM    375  CG  ASN A 774      24.434   3.949  32.491  1.00 33.45      A    C  
ATOM    377  ND2 ASN A 774      25.029   3.366  31.416  1.00 33.45      A    N  
ATOM    376  OD1 ASN A 774      24.561   5.145  32.752  1.00 33.45      A    O  
ATOM    380  N   GLY A 775      21.287   2.967  35.140  1.00 21.27      A    N  
ATOM    381  CA  GLY A 775      20.247   2.338  35.911  1.00 21.27      A    C  
ATOM    382  C   GLY A 775      18.923   2.386  35.201  1.00 21.27      A    C  
ATOM    383  O   GLY A 775      18.844   2.646  34.001  1.00 21.27      A    O  
ATOM    384  N   ILE A 776      17.839   2.095  35.962  1.00 43.89      A    N  
ATOM    385  CA  ILE A 776      16.499   2.027  35.431  1.00 43.89      A    C  
ATOM    390  C   ILE A 776      15.551   2.642  36.431  1.00 43.89      A    C  
ATOM    391  O   ILE A 776      15.882   2.790  37.606  1.00 43.89      A    O  
ATOM    386  CB  ILE A 776      16.062   0.601  35.201  1.00 43.89      A    C  
ATOM    388  CG1 ILE A 776      17.034  -0.092  34.233  1.00 43.89      A    C  
ATOM    387  CG2 ILE A 776      14.611   0.580  34.691  1.00 43.89      A    C  
ATOM    389  CD1 ILE A 776      16.827  -1.604  34.146  1.00 43.89      A    C  
ATOM    392  N   LEU A 777      14.357   3.081  35.962  1.00 53.40      A    N  
ATOM    393  CA  LEU A 777      13.330   3.581  36.842  1.00 53.40      A    C  
ATOM    398  C   LEU A 777      12.012   3.002  36.380  1.00 53.40      A    C  
ATOM    399  O   LEU A 777      11.514   3.295  35.295  1.00 53.40      A    O  
ATOM    394  CB  LEU A 777      13.203   5.112  36.813  1.00 53.40      A    C  
ATOM    395  CG  LEU A 777      12.113   5.657  37.747  1.00 53.40      A    C  
ATOM    396  CD1 LEU A 777      12.443   5.353  39.218  1.00 53.40      A    C  
ATOM    397  CD2 LEU A 777      11.861   7.151  37.486  1.00 53.40      A    C  
ATOM    400  N   ALA A 778      11.446   2.122  37.220  1.00 71.49      A    N  
ATOM    401  CA  ALA A 778      10.244   1.337  37.092  1.00 71.49      A    C  
ATOM    403  C   ALA A 778       8.941   2.068  37.270  1.00 71.49      A    C  
ATOM    404  O   ALA A 778       7.889   1.484  37.011  1.00 71.49      A    O  
ATOM    402  CB  ALA A 778      10.216   0.155  38.075  1.00 71.49      A    C  
ATOM    405  N   ASP A 779       8.957   3.287  37.835  1.00 58.76      A    N  
ATOM    406  CA  ASP A 779       7.786   3.987  38.304  1.00 58.76      A    C  
ATOM    411  C   ASP A 779       6.561   3.822  37.448  1.00 58.76      A    C  
ATOM    412  O   ASP A 779       6.618   3.732  36.222  1.00 58.76      A    O  
ATOM    407  CB  ASP A 779       8.011   5.500  38.467  1.00 58.76      A    C  
ATOM    408  CG  ASP A 779       9.032   5.730  39.572  1.00 58.76      A    C  
ATOM    409  OD1 ASP A 779       9.025   4.975  40.576  1.00 58.76      A    O  
ATOM    410  OD2 ASP A 779       9.841   6.680  39.426  1.00 58.76      A    O1-
ATOM    413  N   GLU A 780       5.401   3.764  38.139  1.00 26.48      A    N  
ATOM    414  CA  GLU A 780       4.095   3.574  37.571  1.00 26.48      A    C  
ATOM    420  C   GLU A 780       3.740   4.787  36.772  1.00 26.48      A    C  
ATOM    421  O   GLU A 780       4.288   5.868  36.980  1.00 26.48      A    O  
ATOM    415  CB  GLU A 780       2.991   3.394  38.627  1.00 26.48      A    C  
ATOM    416  CG  GLU A 780       1.596   3.190  38.032  1.00 26.48      A    C  
ATOM    417  CD  GLU A 780       0.595   3.124  39.177  1.00 26.48      A    C  
ATOM    418  OE1 GLU A 780       1.038   3.178  40.356  1.00 26.48      A    O  
ATOM    419  OE2 GLU A 780      -0.627   3.020  38.887  1.00 26.48      A    O1-
ATOM    422  N   MET A 781       2.803   4.626  35.814  1.00 51.22      A    N  
ATOM    423  CA  MET A 781       2.414   5.711  34.960  1.00 51.22      A    C  
ATOM    428  C   MET A 781       1.764   6.784  35.783  1.00 51.22      A    C  
ATOM    429  O   MET A 781       1.012   6.508  36.715  1.00 51.22      A    O  
ATOM    424  CB  MET A 781       1.413   5.317  33.859  1.00 51.22      A    C  
ATOM    425  CG  MET A 781       1.977   4.324  32.844  1.00 51.22      A    C  
ATOM    426  SD  MET A 781       2.224   2.657  33.518  1.00 51.22      A    S  
ATOM    427  CE  MET A 781       0.454   2.376  33.807  1.00 51.22      A    C  
ATOM    430  N   GLY A 782       2.087   8.056  35.464  1.00 24.36      A    N  
ATOM    431  CA  GLY A 782       1.434   9.202  36.038  1.00 24.36      A    C  
ATOM    432  C   GLY A 782       1.999   9.628  37.363  1.00 24.36      A    C  
ATOM    433  O   GLY A 782       1.402  10.449  38.059  1.00 24.36      A    O  
ATOM    434  N   LEU A 783       3.123   9.032  37.779  1.00112.85      A    N  
ATOM    435  CA  LEU A 783       3.825   9.366  38.988  1.00112.85      A    C  
ATOM    440  C   LEU A 783       4.678  10.602  38.838  1.00112.85      A    C  
ATOM    441  O   LEU A 783       5.219  11.083  39.833  1.00112.85      A    O  
ATOM    436  CB  LEU A 783       4.668   8.203  39.534  1.00112.85      A    C  
ATOM    437  CG  LEU A 783       3.784   7.110  40.172  1.00112.85      A    C  
ATOM    438  CD1 LEU A 783       2.775   6.540  39.167  1.00112.85      A    C  
ATOM    439  CD2 LEU A 783       4.630   6.018  40.841  1.00112.85      A    C  
ATOM    442  N   GLY A 784       4.920  11.102  37.602  1.00 31.41      A    N  
ATOM    443  CA  GLY A 784       5.730  12.294  37.481  1.00 31.41      A    C  
ATOM    444  C   GLY A 784       7.095  11.968  36.947  1.00 31.41      A    C  
ATOM    445  O   GLY A 784       8.030  12.750  37.105  1.00 31.41      A    O  
ATOM    446  N   LYS A 785       7.236  10.824  36.252  1.00 77.44      A    N  
ATOM    447  CA  LYS A 785       8.514  10.395  35.753  1.00 77.44      A    C  
ATOM    453  C   LYS A 785       9.098  11.462  34.872  1.00 77.44      A    C  
ATOM    454  O   LYS A 785      10.301  11.717  34.928  1.00 77.44      A    O  
ATOM    448  CB  LYS A 785       8.418   9.093  34.940  1.00 77.44      A    C  
ATOM    449  CG  LYS A 785       8.101   7.868  35.801  1.00 77.44      A    C  
ATOM    450  CD  LYS A 785       7.645   6.654  34.989  1.00 77.44      A    C  
ATOM    451  CE  LYS A 785       6.130   6.429  35.019  1.00 77.44      A    C  
ATOM    452  NZ  LYS A 785       5.418   7.683  34.691  1.00 77.44      A    N1+
ATOM    455  N   THR A 786       8.266  12.128  34.049  1.00 31.45      A    N  
ATOM    456  CA  THR A 786       8.746  13.130  33.132  1.00 31.45      A    C  
ATOM    460  C   THR A 786       9.456  14.218  33.879  1.00 31.45      A    C  
ATOM    461  O   THR A 786      10.640  14.469  33.657  1.00 31.45      A    O  
ATOM    457  CB  THR A 786       7.610  13.773  32.390  1.00 31.45      A    C  
ATOM    459  CG2 THR A 786       8.169  14.843  31.438  1.00 31.45      A    C  
ATOM    458  OG1 THR A 786       6.883  12.795  31.661  1.00 31.45      A    O  
ATOM    462  N   ILE A 787       8.765  14.834  34.852  1.00 32.13      A    N  
ATOM    463  CA  ILE A 787       9.299  15.941  35.596  1.00 32.13      A    C  
ATOM    468  C   ILE A 787      10.524  15.446  36.297  1.00 32.13      A    C  
ATOM    469  O   ILE A 787      11.474  16.199  36.512  1.00 32.13      A    O  
ATOM    464  CB  ILE A 787       8.349  16.449  36.636  1.00 32.13      A    C  
ATOM    466  CG1 ILE A 787       7.043  16.917  35.976  1.00 32.13      A    C  
ATOM    465  CG2 ILE A 787       9.067  17.554  37.429  1.00 32.13      A    C  
ATOM    467  CD1 ILE A 787       5.908  17.149  36.972  1.00 32.13      A    C  
ATOM    470  N   GLN A 788      10.521  14.166  36.716  1.00 31.33      A    N  
ATOM    471  CA  GLN A 788      11.649  13.662  37.448  1.00 31.33      A    C  
ATOM    477  C   GLN A 788      12.893  13.729  36.611  1.00 31.33      A    C  
ATOM    478  O   GLN A 788      13.909  14.268  37.048  1.00 31.33      A    O  
ATOM    472  CB  GLN A 788      11.479  12.204  37.897  1.00 31.33      A    C  
ATOM    473  CG  GLN A 788      10.374  12.006  38.932  1.00 31.33      A    C  
ATOM    474  CD  GLN A 788      10.363  10.531  39.317  1.00 31.33      A    C  
ATOM    476  NE2 GLN A 788      10.216  10.257  40.640  1.00 31.33      A    N  
ATOM    475  OE1 GLN A 788      10.499   9.648  38.470  1.00 31.33      A    O  
ATOM    479  N   THR A 789      12.835  13.233  35.362  1.00 20.72      A    N  
ATOM    480  CA  THR A 789      14.004  13.234  34.525  1.00 20.72      A    C  
ATOM    484  C   THR A 789      14.398  14.663  34.309  1.00 20.72      A    C  
ATOM    485  O   THR A 789      15.584  14.984  34.258  1.00 20.72      A    O  
ATOM    481  CB  THR A 789      13.758  12.606  33.185  1.00 20.72      A    C  
ATOM    483  CG2 THR A 789      15.068  12.639  32.377  1.00 20.72      A    C  
ATOM    482  OG1 THR A 789      13.324  11.264  33.349  1.00 20.72      A    O  
ATOM    486  N   ILE A 790      13.401  15.565  34.192  1.00 86.59      A    N  
ATOM    487  CA  ILE A 790      13.688  16.954  33.942  1.00 86.59      A    C  
ATOM    492  C   ILE A 790      14.557  17.433  35.066  1.00 86.59      A    C  
ATOM    493  O   ILE A 790      15.664  17.927  34.858  1.00 86.59      A    O  
ATOM    488  CB  ILE A 790      12.458  17.816  34.051  1.00 86.59      A    C  
ATOM    490  CG1 ILE A 790      11.319  17.351  33.129  1.00 86.59      A    C  
ATOM    489  CG2 ILE A 790      12.898  19.269  33.808  1.00 86.59      A    C  
ATOM    491  CD1 ILE A 790      11.593  17.518  31.641  1.00 86.59      A    C  
ATOM    494  N   ALA A 791      14.112  17.207  36.311  1.00 22.71      A    N  
ATOM    495  CA  ALA A 791      14.812  17.709  37.458  1.00 22.71      A    C  
ATOM    497  C   ALA A 791      16.195  17.138  37.468  1.00 22.71      A    C  
ATOM    498  O   ALA A 791      17.155  17.835  37.794  1.00 22.71      A    O  
ATOM    496  CB  ALA A 791      14.127  17.319  38.777  1.00 22.71      A    C  
ATOM    499  N   LEU A 792      16.342  15.853  37.091  1.00 86.58      A    N  
ATOM    500  CA  LEU A 792      17.636  15.249  37.194  1.00 86.58      A    C  
ATOM    505  C   LEU A 792      18.563  15.993  36.275  1.00 86.58      A    C  
ATOM    506  O   LEU A 792      19.662  16.379  36.674  1.00 86.58      A    O  
ATOM    501  CB  LEU A 792      17.657  13.775  36.772  1.00 86.58      A    C  
ATOM    502  CG  LEU A 792      18.828  13.016  37.417  1.00 86.58      A    C  
ATOM    503  CD1 LEU A 792      20.182  13.699  37.179  1.00 86.58      A    C  
ATOM    504  CD2 LEU A 792      18.531  12.780  38.902  1.00 86.58      A    C  
ATOM    507  N   ILE A 793      18.119  16.256  35.024  1.00 34.40      A    N  
ATOM    508  CA  ILE A 793      18.996  16.892  34.080  1.00 34.40      A    C  
ATOM    513  C   ILE A 793      19.356  18.260  34.580  1.00 34.40      A    C  
ATOM    514  O   ILE A 793      20.535  18.590  34.676  1.00 34.40      A    O  
ATOM    509  CB  ILE A 793      18.438  16.977  32.682  1.00 34.40      A    C  
ATOM    511  CG1 ILE A 793      19.565  17.289  31.685  1.00 34.40      A    C  
ATOM    510  CG2 ILE A 793      17.281  17.984  32.646  1.00 34.40      A    C  
ATOM    512  CD1 ILE A 793      19.175  17.050  30.227  1.00 34.40      A    C  
ATOM    515  N   THR A 794      18.363  19.053  35.025  1.00 26.39      A    N  
ATOM    516  CA  THR A 794      18.609  20.413  35.430  1.00 26.39      A    C  
ATOM    520  C   THR A 794      19.648  20.425  36.509  1.00 26.39      A    C  
ATOM    521  O   THR A 794      20.578  21.231  36.495  1.00 26.39      A    O  
ATOM    517  CB  THR A 794      17.383  21.086  35.973  1.00 26.39      A    C  
ATOM    519  CG2 THR A 794      16.315  21.100  34.869  1.00 26.39      A    C  
ATOM    518  OG1 THR A 794      16.901  20.395  37.118  1.00 26.39      A    O  
ATOM    522  N   TYR A 795      19.536  19.486  37.459  1.00 36.99      A    N  
ATOM    523  CA  TYR A 795      20.453  19.371  38.557  1.00 36.99      A    C  
ATOM    532  C   TYR A 795      21.822  19.154  37.985  1.00 36.99      A    C  
ATOM    533  O   TYR A 795      22.819  19.639  38.515  1.00 36.99      A    O  
ATOM    524  CB  TYR A 795      20.097  18.156  39.435  1.00 36.99      A    C  
ATOM    525  CG  TYR A 795      21.079  17.988  40.542  1.00 36.99      A    C  
ATOM    526  CD1 TYR A 795      20.964  18.711  41.706  1.00 36.99      A    C  
ATOM    527  CD2 TYR A 795      22.109  17.083  40.418  1.00 36.99      A    C  
ATOM    528  CE1 TYR A 795      21.869  18.543  42.727  1.00 36.99      A    C  
ATOM    529  CE2 TYR A 795      23.016  16.911  41.434  1.00 36.99      A    C  
ATOM    530  CZ  TYR A 795      22.897  17.643  42.590  1.00 36.99      A    C  
ATOM    531  OH  TYR A 795      23.828  17.466  43.633  1.00 36.99      A    O  
ATOM    534  N   LEU A 796      21.905  18.377  36.899  1.00 49.57      A    N  
ATOM    535  CA  LEU A 796      23.145  18.082  36.242  1.00 49.57      A    C  
ATOM    540  C   LEU A 796      23.713  19.347  35.671  1.00 49.57      A    C  
ATOM    541  O   LEU A 796      24.921  19.568  35.691  1.00 49.57      A    O  
ATOM    536  CB  LEU A 796      22.895  17.234  35.000  1.00 49.57      A    C  
ATOM    537  CG  LEU A 796      22.062  15.979  35.276  1.00 49.57      A    C  
ATOM    538  CD1 LEU A 796      21.584  15.382  33.945  1.00 49.57      A    C  
ATOM    539  CD2 LEU A 796      22.824  14.982  36.171  1.00 49.57      A    C  
ATOM    542  N   MET A 797      22.856  20.173  35.044  1.00 51.25      A    N  
ATOM    543  CA  MET A 797      23.352  21.365  34.415  1.00 51.25      A    C  
ATOM    548  C   MET A 797      23.866  22.341  35.438  1.00 51.25      A    C  
ATOM    549  O   MET A 797      25.013  22.781  35.358  1.00 51.25      A    O  
ATOM    544  CB  MET A 797      22.244  22.064  33.619  1.00 51.25      A    C  
ATOM    545  CG  MET A 797      21.651  21.154  32.542  1.00 51.25      A    C  
ATOM    546  SD  MET A 797      20.059  21.709  31.869  1.00 51.25      A    S  
ATOM    547  CE  MET A 797      19.674  20.154  31.017  1.00 51.25      A    C  
ATOM    550  N   GLU A 798      23.021  22.718  36.428  1.00 59.04      A    N  
ATOM    551  CA  GLU A 798      23.435  23.729  37.367  1.00 59.04      A    C  
ATOM    557  C   GLU A 798      24.394  23.258  38.420  1.00 59.04      A    C  
ATOM    558  O   GLU A 798      25.545  23.689  38.465  1.00 59.04      A    O  
ATOM    552  CB  GLU A 798      22.275  24.378  38.141  1.00 59.04      A    C  
ATOM    553  CG  GLU A 798      22.769  25.507  39.050  1.00 59.04      A    C  
ATOM    554  CD  GLU A 798      21.643  25.936  39.974  1.00 59.04      A    C  
ATOM    555  OE1 GLU A 798      20.539  25.333  39.886  1.00 59.04      A    O  
ATOM    556  OE2 GLU A 798      21.875  26.866  40.792  1.00 59.04      A    O1-
ATOM    559  N   HIS A 799      23.949  22.303  39.265  1.00 36.28      A    N  
ATOM    560  CA  HIS A 799      24.739  21.919  40.405  1.00 36.28      A    C  
ATOM    567  C   HIS A 799      26.009  21.287  39.944  1.00 36.28      A    C  
ATOM    568  O   HIS A 799      27.082  21.601  40.454  1.00 36.28      A    O  
ATOM    563  CB  HIS A 799      24.007  20.970  41.368  1.00 36.28      A    C  
ATOM    562  CG  HIS A 799      22.953  21.688  42.158  1.00 36.28      A    C  
ATOM    565  CD2 HIS A 799      23.028  22.259  43.392  1.00 36.28      A    C  
ATOM    561  ND1 HIS A 799      21.668  21.916  41.717  1.00 36.28      A    N  
ATOM    566  CE1 HIS A 799      21.035  22.609  42.698  1.00 36.28      A    C  
ATOM    564  NE2 HIS A 799      21.820  22.842  43.734  1.00 36.28      A    N  
ATOM    569  N   LYS A 800      25.911  20.375  38.964  1.00 94.59      A    N  
ATOM    570  CA  LYS A 800      27.050  19.721  38.390  1.00 94.59      A    C  
ATOM    576  C   LYS A 800      27.884  20.680  37.577  1.00 94.59      A    C  
ATOM    577  O   LYS A 800      29.090  20.490  37.441  1.00 94.59      A    O  
ATOM    571  CB  LYS A 800      26.682  18.517  37.509  1.00 94.59      A    C  
ATOM    572  CG  LYS A 800      26.824  17.163  38.209  1.00 94.59      A    C  
ATOM    573  CD  LYS A 800      25.953  16.929  39.439  1.00 94.59      A    C  
ATOM    574  CE  LYS A 800      26.284  15.596  40.115  1.00 94.59      A    C  
ATOM    575  NZ  LYS A 800      25.572  15.470  41.402  1.00 94.59      A    N1+
ATOM    578  N   ARG A 801      27.269  21.721  36.984  1.00121.83      A    N  
ATOM    579  CA  ARG A 801      27.960  22.679  36.157  1.00121.83      A    C  
ATOM    587  C   ARG A 801      28.454  22.010  34.904  1.00121.83      A    C  
ATOM    588  O   ARG A 801      29.342  22.526  34.226  1.00121.83      A    O  
ATOM    580  CB  ARG A 801      29.070  23.450  36.885  1.00121.83      A    C  
ATOM    581  CG  ARG A 801      28.465  24.429  37.899  1.00121.83      A    C  
ATOM    582  CD  ARG A 801      29.483  25.286  38.645  1.00121.83      A    C  
ATOM    583  NE  ARG A 801      30.336  24.358  39.437  1.00121.83      A    N  
ATOM    584  CZ  ARG A 801      31.676  24.601  39.521  1.00121.83      A    C  
ATOM    585  NH1 ARG A 801      32.206  25.684  38.882  1.00121.83      A    N1+
ATOM    586  NH2 ARG A 801      32.480  23.762  40.236  1.00121.83      A    N  
ATOM    589  N   ILE A 802      27.873  20.837  34.563  1.00 66.29      A    N  
ATOM    590  CA  ILE A 802      28.242  20.109  33.374  1.00 66.29      A    C  
ATOM    595  C   ILE A 802      27.741  20.737  32.103  1.00 66.29      A    C  
ATOM    596  O   ILE A 802      28.529  20.989  31.191  1.00 66.29      A    O  
ATOM    591  CB  ILE A 802      27.757  18.691  33.403  1.00 66.29      A    C  
ATOM    593  CG1 ILE A 802      28.369  17.951  34.604  1.00 66.29      A    C  
ATOM    592  CG2 ILE A 802      28.091  18.040  32.050  1.00 66.29      A    C  
ATOM    594  CD1 ILE A 802      27.751  16.577  34.852  1.00 66.29      A    C  
ATOM    597  N   ASN A 803      26.428  21.051  32.003  1.00147.83      A    N  
ATOM    598  CA  ASN A 803      25.946  21.497  30.722  1.00147.83      A    C  
ATOM    603  C   ASN A 803      26.249  20.349  29.800  1.00147.83      A    C  
ATOM    604  O   ASN A 803      26.264  19.200  30.233  1.00147.83      A    O  
ATOM    599  CB  ASN A 803      26.668  22.755  30.203  1.00147.83      A    C  
ATOM    600  CG  ASN A 803      26.332  23.899  31.151  1.00147.83      A    C  
ATOM    602  ND2 ASN A 803      27.367  24.429  31.858  1.00147.83      A    N  
ATOM    601  OD1 ASN A 803      25.175  24.298  31.271  1.00147.83      A    O  
ATOM    605  N   GLY A 804      26.455  20.614  28.494  1.00 36.83      A    N  
ATOM    606  CA  GLY A 804      26.860  19.552  27.601  1.00 36.83      A    C  
ATOM    607  C   GLY A 804      25.657  18.905  26.967  1.00 36.83      A    C  
ATOM    608  O   GLY A 804      24.512  19.200  27.306  1.00 36.83      A    O  
ATOM    609  N   PRO A 805      25.912  18.019  26.026  1.00 67.57      A    N  
ATOM    610  CA  PRO A 805      24.846  17.359  25.313  1.00 67.57      A    C  
ATOM    614  C   PRO A 805      24.120  16.299  26.089  1.00 67.57      A    C  
ATOM    615  O   PRO A 805      24.745  15.589  26.876  1.00 67.57      A    O  
ATOM    612  CB  PRO A 805      25.436  16.870  23.989  1.00 67.57      A    C  
ATOM    613  CG  PRO A 805      26.955  17.027  24.158  1.00 67.57      A    C  
ATOM    611  CD  PRO A 805      27.092  18.158  25.190  1.00 67.57      A    C  
ATOM    616  N   PHE A 806      22.791  16.182  25.881  1.00 39.01      A    N  
ATOM    617  CA  PHE A 806      22.022  15.160  26.538  1.00 39.01      A    C  
ATOM    625  C   PHE A 806      21.098  14.579  25.514  1.00 39.01      A    C  
ATOM    626  O   PHE A 806      20.368  15.302  24.836  1.00 39.01      A    O  
ATOM    618  CB  PHE A 806      21.167  15.691  27.703  1.00 39.01      A    C  
ATOM    619  CG  PHE A 806      22.113  16.143  28.766  1.00 39.01      A    C  
ATOM    620  CD1 PHE A 806      22.537  15.266  29.742  1.00 39.01      A    C  
ATOM    621  CD2 PHE A 806      22.580  17.442  28.777  1.00 39.01      A    C  
ATOM    622  CE1 PHE A 806      23.411  15.680  30.720  1.00 39.01      A    C  
ATOM    623  CE2 PHE A 806      23.456  17.862  29.752  1.00 39.01      A    C  
ATOM    624  CZ  PHE A 806      23.869  16.979  30.728  1.00 39.01      A    C  
ATOM    627  N   LEU A 807      21.082  13.237  25.396  1.00 52.25      A    N  
ATOM    628  CA  LEU A 807      20.317  12.611  24.360  1.00 52.25      A    C  
ATOM    633  C   LEU A 807      19.091  11.987  24.950  1.00 52.25      A    C  
ATOM    634  O   LEU A 807      19.192  11.019  25.694  1.00 52.25      A    O  
ATOM    629  CB  LEU A 807      21.175  11.586  23.601  1.00 52.25      A    C  
ATOM    630  CG  LEU A 807      20.464  10.849  22.464  1.00 52.25      A    C  
ATOM    631  CD1 LEU A 807      19.769  11.843  21.524  1.00 52.25      A    C  
ATOM    632  CD2 LEU A 807      21.472   9.962  21.716  1.00 52.25      A    C  
ATOM    635  N   ILE A 808      17.892  12.524  24.619  1.00 30.09      A    N  
ATOM    636  CA  ILE A 808      16.657  12.012  25.163  1.00 30.09      A    C  
ATOM    641  C   ILE A 808      15.854  11.461  24.023  1.00 30.09      A    C  
ATOM    642  O   ILE A 808      15.904  11.975  22.907  1.00 30.09      A    O  
ATOM    637  CB  ILE A 808      15.808  13.040  25.848  1.00 30.09      A    C  
ATOM    639  CG1 ILE A 808      14.704  12.355  26.674  1.00 30.09      A    C  
ATOM    638  CG2 ILE A 808      15.274  13.994  24.768  1.00 30.09      A    C  
ATOM    640  CD1 ILE A 808      14.004  13.292  27.655  1.00 30.09      A    C  
ATOM    643  N   ILE A 809      15.115  10.360  24.280  1.00 33.77      A    N  
ATOM    644  CA  ILE A 809      14.357   9.702  23.254  1.00 33.77      A    C  
ATOM    649  C   ILE A 809      12.982   9.385  23.769  1.00 33.77      A    C  
ATOM    650  O   ILE A 809      12.819   9.007  24.929  1.00 33.77      A    O  
ATOM    645  CB  ILE A 809      15.012   8.425  22.813  1.00 33.77      A    C  
ATOM    647  CG1 ILE A 809      16.408   8.730  22.239  1.00 33.77      A    C  
ATOM    646  CG2 ILE A 809      14.080   7.710  21.823  1.00 33.77      A    C  
ATOM    648  CD1 ILE A 809      17.292   7.497  22.070  1.00 33.77      A    C  
ATOM    651  N   VAL A 810      11.947   9.533  22.907  1.00 36.34      A    N  
ATOM    652  CA  VAL A 810      10.602   9.271  23.353  1.00 36.34      A    C  
ATOM    656  C   VAL A 810       9.788   8.684  22.227  1.00 36.34      A    C  
ATOM    657  O   VAL A 810      10.270   8.497  21.112  1.00 36.34      A    O  
ATOM    653  CB  VAL A 810       9.867  10.502  23.799  1.00 36.34      A    C  
ATOM    654  CG1 VAL A 810      10.604  11.099  25.010  1.00 36.34      A    C  
ATOM    655  CG2 VAL A 810       9.738  11.461  22.602  1.00 36.34      A    C  
ATOM    658  N   PRO A 811       8.571   8.305  22.549  1.00 69.12      A    N  
ATOM    659  CA  PRO A 811       7.612   7.897  21.549  1.00 69.12      A    C  
ATOM    663  C   PRO A 811       7.083   9.171  20.955  1.00 69.12      A    C  
ATOM    664  O   PRO A 811       7.100  10.193  21.640  1.00 69.12      A    O  
ATOM    661  CB  PRO A 811       6.558   7.058  22.276  1.00 69.12      A    C  
ATOM    662  CG  PRO A 811       6.816   7.321  23.771  1.00 69.12      A    C  
ATOM    660  CD  PRO A 811       8.306   7.684  23.834  1.00 69.12      A    C  
ATOM    665  N   LEU A 812       6.569   9.133  19.712  1.00 50.46      A    N  
ATOM    666  CA  LEU A 812       6.232  10.342  19.016  1.00 50.46      A    C  
ATOM    671  C   LEU A 812       5.207  11.175  19.726  1.00 50.46      A    C  
ATOM    672  O   LEU A 812       5.457  12.340  20.031  1.00 50.46      A    O  
ATOM    667  CB  LEU A 812       5.611  10.069  17.637  1.00 50.46      A    C  
ATOM    668  CG  LEU A 812       6.555   9.417  16.620  1.00 50.46      A    C  
ATOM    669  CD1 LEU A 812       5.844   9.197  15.279  1.00 50.46      A    C  
ATOM    670  CD2 LEU A 812       7.844  10.233  16.452  1.00 50.46      A    C  
ATOM    673  N   SER A 813       4.049  10.587  20.062  1.00 28.16      A    N  
ATOM    674  CA  SER A 813       2.946  11.357  20.572  1.00 28.16      A    C  
ATOM    677  C   SER A 813       3.352  12.057  21.832  1.00 28.16      A    C  
ATOM    678  O   SER A 813       3.001  13.211  22.068  1.00 28.16      A    O  
ATOM    675  CB  SER A 813       1.732  10.474  20.901  1.00 28.16      A    C  
ATOM    676  OG  SER A 813       2.083   9.525  21.899  1.00 28.16      A    O  
ATOM    679  N   THR A 814       4.145  11.366  22.658  1.00 44.87      A    N  
ATOM    680  CA  THR A 814       4.564  11.802  23.956  1.00 44.87      A    C  
ATOM    684  C   THR A 814       5.434  13.019  23.828  1.00 44.87      A    C  
ATOM    685  O   THR A 814       5.461  13.869  24.717  1.00 44.87      A    O  
ATOM    681  CB  THR A 814       5.426  10.756  24.589  1.00 44.87      A    C  
ATOM    683  CG2 THR A 814       5.657  11.128  26.050  1.00 44.87      A    C  
ATOM    682  OG1 THR A 814       4.777   9.498  24.542  1.00 44.87      A    O  
ATOM    686  N   LEU A 815       6.163  13.141  22.703  1.00 87.39      A    N  
ATOM    687  CA  LEU A 815       7.144  14.178  22.530  1.00 87.39      A    C  
ATOM    692  C   LEU A 815       6.474  15.495  22.751  1.00 87.39      A    C  
ATOM    693  O   LEU A 815       7.104  16.431  23.243  1.00 87.39      A    O  
ATOM    688  CB  LEU A 815       7.788  14.123  21.126  1.00 87.39      A    C  
ATOM    689  CG  LEU A 815       8.910  15.146  20.838  1.00 87.39      A    C  
ATOM    690  CD1 LEU A 815       9.612  14.814  19.514  1.00 87.39      A    C  
ATOM    691  CD2 LEU A 815       8.406  16.600  20.832  1.00 87.39      A    C  
ATOM    694  N   SER A 816       5.190  15.615  22.373  1.00 22.31      A    N  
ATOM    695  CA  SER A 816       4.490  16.848  22.596  1.00 22.31      A    C  
ATOM    698  C   SER A 816       4.463  17.128  24.069  1.00 22.31      A    C  
ATOM    699  O   SER A 816       4.769  18.243  24.490  1.00 22.31      A    O  
ATOM    696  CB  SER A 816       3.034  16.791  22.110  1.00 22.31      A    C  
ATOM    697  OG  SER A 816       2.396  18.033  22.355  1.00 22.31      A    O  
ATOM    700  N   ASN A 817       4.130  16.121  24.908  1.00 51.28      A    N  
ATOM    701  CA  ASN A 817       4.040  16.416  26.309  1.00 51.28      A    C  
ATOM    706  C   ASN A 817       5.398  16.813  26.808  1.00 51.28      A    C  
ATOM    707  O   ASN A 817       5.516  17.694  27.658  1.00 51.28      A    O  
ATOM    702  CB  ASN A 817       3.436  15.321  27.224  1.00 51.28      A    C  
ATOM    703  CG  ASN A 817       4.361  14.140  27.452  1.00 51.28      A    C  
ATOM    705  ND2 ASN A 817       3.792  12.920  27.264  1.00 51.28      A    N  
ATOM    704  OD1 ASN A 817       5.525  14.273  27.826  1.00 51.28      A    O  
ATOM    708  N   TRP A 818       6.467  16.186  26.278  1.00 39.15      A    N  
ATOM    709  CA  TRP A 818       7.799  16.487  26.727  1.00 39.15      A    C  
ATOM    720  C   TRP A 818       8.122  17.919  26.431  1.00 39.15      A    C  
ATOM    721  O   TRP A 818       8.602  18.644  27.304  1.00 39.15      A    O  
ATOM    710  CB  TRP A 818       8.867  15.607  26.063  1.00 39.15      A    C  
ATOM    711  CG  TRP A 818       8.751  14.179  26.520  1.00 39.15      A    C  
ATOM    713  CD1 TRP A 818       8.114  13.130  25.930  1.00 39.15      A    C  
ATOM    712  CD2 TRP A 818       9.263  13.695  27.769  1.00 39.15      A    C  
ATOM    715  CE2 TRP A 818       8.888  12.359  27.873  1.00 39.15      A    C  
ATOM    716  CE3 TRP A 818       9.962  14.320  28.760  1.00 39.15      A    C  
ATOM    714  NE1 TRP A 818       8.189  12.024  26.738  1.00 39.15      A    N  
ATOM    717  CZ2 TRP A 818       9.204  11.628  28.979  1.00 39.15      A    C  
ATOM    718  CZ3 TRP A 818      10.311  13.568  29.861  1.00 39.15      A    C  
ATOM    719  CH2 TRP A 818       9.936  12.246  29.967  1.00 39.15      A    C  
ATOM    722  N   ALA A 819       7.823  18.386  25.205  1.00 17.48      A    N  
ATOM    723  CA  ALA A 819       8.171  19.730  24.839  1.00 17.48      A    C  
ATOM    725  C   ALA A 819       7.492  20.663  25.794  1.00 17.48      A    C  
ATOM    726  O   ALA A 819       8.078  21.648  26.235  1.00 17.48      A    O  
ATOM    724  CB  ALA A 819       7.708  20.100  23.419  1.00 17.48      A    C  
ATOM    727  N   TYR A 820       6.235  20.352  26.157  1.00 34.57      A    N  
ATOM    728  CA  TYR A 820       5.458  21.182  27.033  1.00 34.57      A    C  
ATOM    737  C   TYR A 820       6.168  21.255  28.353  1.00 34.57      A    C  
ATOM    738  O   TYR A 820       6.312  22.328  28.937  1.00 34.57      A    O  
ATOM    729  CB  TYR A 820       4.072  20.554  27.273  1.00 34.57      A    C  
ATOM    730  CG  TYR A 820       3.195  21.510  28.005  1.00 34.57      A    C  
ATOM    731  CD1 TYR A 820       2.531  22.495  27.315  1.00 34.57      A    C  
ATOM    732  CD2 TYR A 820       3.019  21.411  29.367  1.00 34.57      A    C  
ATOM    733  CE1 TYR A 820       1.709  23.382  27.971  1.00 34.57      A    C  
ATOM    734  CE2 TYR A 820       2.199  22.295  30.030  1.00 34.57      A    C  
ATOM    735  CZ  TYR A 820       1.542  23.280  29.329  1.00 34.57      A    C  
ATOM    736  OH  TYR A 820       0.696  24.190  30.001  1.00 34.57      A    O  
ATOM    739  N   GLU A 821       6.674  20.106  28.836  1.00 64.12      A    N  
ATOM    740  CA  GLU A 821       7.312  20.027  30.121  1.00 64.12      A    C  
ATOM    746  C   GLU A 821       8.513  20.919  30.136  1.00 64.12      A    C  
ATOM    747  O   GLU A 821       8.830  21.526  31.159  1.00 64.12      A    O  
ATOM    741  CB  GLU A 821       7.821  18.609  30.431  1.00 64.12      A    C  
ATOM    742  CG  GLU A 821       6.702  17.575  30.543  1.00 64.12      A    C  
ATOM    743  CD  GLU A 821       5.866  17.950  31.754  1.00 64.12      A    C  
ATOM    744  OE1 GLU A 821       6.468  18.313  32.799  1.00 64.12      A    O  
ATOM    745  OE2 GLU A 821       4.612  17.886  31.644  1.00 64.12      A    O1-
ATOM    748  N   PHE A 822       9.244  20.980  29.012  1.00 36.56      A    N  
ATOM    749  CA  PHE A 822      10.404  21.820  28.906  1.00 36.56      A    C  
ATOM    757  C   PHE A 822       9.958  23.247  28.909  1.00 36.56      A    C  
ATOM    758  O   PHE A 822      10.691  24.127  29.358  1.00 36.56      A    O  
ATOM    750  CB  PHE A 822      11.218  21.575  27.623  1.00 36.56      A    C  
ATOM    751  CG  PHE A 822      11.843  20.228  27.753  1.00 36.56      A    C  
ATOM    752  CD1 PHE A 822      12.985  20.063  28.504  1.00 36.56      A    C  
ATOM    753  CD2 PHE A 822      11.298  19.135  27.122  1.00 36.56      A    C  
ATOM    754  CE1 PHE A 822      13.569  18.825  28.631  1.00 36.56      A    C  
ATOM    755  CE2 PHE A 822      11.879  17.894  27.246  1.00 36.56      A    C  
ATOM    756  CZ  PHE A 822      13.017  17.737  27.999  1.00 36.56      A    C  
ATOM    759  N   ASP A 823       8.774  23.530  28.330  1.00 33.41      A    N  
ATOM    760  CA  ASP A 823       8.302  24.886  28.291  1.00 33.41      A    C  
ATOM    765  C   ASP A 823       8.053  25.375  29.685  1.00 33.41      A    C  
ATOM    766  O   ASP A 823       8.586  26.410  30.083  1.00 33.41      A    O  
ATOM    761  CB  ASP A 823       6.986  25.022  27.504  1.00 33.41      A    C  
ATOM    762  CG  ASP A 823       6.674  26.500  27.312  1.00 33.41      A    C  
ATOM    763  OD1 ASP A 823       7.403  27.348  27.893  1.00 33.41      A    O  
ATOM    764  OD2 ASP A 823       5.695  26.800  26.577  1.00 33.41      A    O1-
ATOM    767  N   LYS A 824       7.236  24.647  30.478  1.00 54.69      A    N  
ATOM    768  CA  LYS A 824       6.951  25.168  31.784  1.00 54.69      A    C  
ATOM    774  C   LYS A 824       8.170  25.165  32.655  1.00 54.69      A    C  
ATOM    775  O   LYS A 824       8.685  26.219  33.020  1.00 54.69      A    O  
ATOM    769  CB  LYS A 824       5.879  24.373  32.551  1.00 54.69      A    C  
ATOM    770  CG  LYS A 824       4.448  24.611  32.067  1.00 54.69      A    C  
ATOM    771  CD  LYS A 824       3.435  23.664  32.715  1.00 54.69      A    C  
ATOM    772  CE  LYS A 824       1.980  24.060  32.466  1.00 54.69      A    C  
ATOM    773  NZ  LYS A 824       1.072  23.090  33.118  1.00 54.69      A    N1+
ATOM    776  N   TRP A 825       8.693  23.955  32.934  1.00 65.14      A    N  
ATOM    777  CA  TRP A 825       9.698  23.752  33.941  1.00 65.14      A    C  
ATOM    788  C   TRP A 825      11.030  24.368  33.639  1.00 65.14      A    C  
ATOM    789  O   TRP A 825      11.491  25.228  34.386  1.00 65.14      A    O  
ATOM    778  CB  TRP A 825       9.959  22.258  34.185  1.00 65.14      A    C  
ATOM    779  CG  TRP A 825       8.749  21.529  34.707  1.00 65.14      A    C  
ATOM    781  CD1 TRP A 825       7.761  20.895  34.015  1.00 65.14      A    C  
ATOM    780  CD2 TRP A 825       8.423  21.395  36.100  1.00 65.14      A    C  
ATOM    783  CE2 TRP A 825       7.230  20.676  36.174  1.00 65.14      A    C  
ATOM    784  CE3 TRP A 825       9.060  21.839  37.221  1.00 65.14      A    C  
ATOM    782  NE1 TRP A 825       6.835  20.376  34.887  1.00 65.14      A    N  
ATOM    785  CZ2 TRP A 825       6.656  20.387  37.379  1.00 65.14      A    C  
ATOM    786  CZ3 TRP A 825       8.483  21.542  38.434  1.00 65.14      A    C  
ATOM    787  CH2 TRP A 825       7.304  20.831  38.512  1.00 65.14      A    C  
ATOM    790  N   ALA A 826      11.697  23.953  32.539  1.00 51.81      A    N  
ATOM    791  CA  ALA A 826      13.018  24.480  32.321  1.00 51.81      A    C  
ATOM    793  C   ALA A 826      13.075  25.209  31.011  1.00 51.81      A    C  
ATOM    794  O   ALA A 826      13.432  24.636  29.979  1.00 51.81      A    O  
ATOM    792  CB  ALA A 826      14.110  23.397  32.280  1.00 51.81      A    C  
ATOM    795  N   PRO A 827      12.742  26.474  31.039  1.00 59.07      A    N  
ATOM    796  CA  PRO A 827      12.887  27.304  29.868  1.00 59.07      A    C  
ATOM    800  C   PRO A 827      14.339  27.619  29.701  1.00 59.07      A    C  
ATOM    801  O   PRO A 827      14.745  28.106  28.648  1.00 59.07      A    O  
ATOM    798  CB  PRO A 827      12.023  28.537  30.118  1.00 59.07      A    C  
ATOM    799  CG  PRO A 827      10.934  28.031  31.077  1.00 59.07      A    C  
ATOM    797  CD  PRO A 827      11.616  26.897  31.860  1.00 59.07      A    C  
ATOM    802  N   SER A 828      15.124  27.336  30.750  1.00 44.04      A    N  
ATOM    803  CA  SER A 828      16.513  27.670  30.847  1.00 44.04      A    C  
ATOM    806  C   SER A 828      17.336  26.930  29.828  1.00 44.04      A    C  
ATOM    807  O   SER A 828      18.475  27.317  29.577  1.00 44.04      A    O  
ATOM    804  CB  SER A 828      17.070  27.296  32.227  1.00 44.04      A    C  
ATOM    805  OG  SER A 828      18.471  27.491  32.246  1.00 44.04      A    O  
ATOM    808  N   VAL A 829      16.816  25.849  29.207  1.00 33.16      A    N  
ATOM    809  CA  VAL A 829      17.704  25.102  28.353  1.00 33.16      A    C  
ATOM    813  C   VAL A 829      17.173  24.943  26.962  1.00 33.16      A    C  
ATOM    814  O   VAL A 829      15.970  24.976  26.718  1.00 33.16      A    O  
ATOM    810  CB  VAL A 829      18.022  23.741  28.890  1.00 33.16      A    C  
ATOM    811  CG1 VAL A 829      18.757  23.941  30.223  1.00 33.16      A    C  
ATOM    812  CG2 VAL A 829      16.722  22.927  29.007  1.00 33.16      A    C  
ATOM    815  N   VAL A 830      18.099  24.782  25.992  1.00 24.09      A    N  
ATOM    816  CA  VAL A 830      17.712  24.591  24.622  1.00 24.09      A    C  
ATOM    820  C   VAL A 830      17.186  23.206  24.488  1.00 24.09      A    C  
ATOM    821  O   VAL A 830      17.765  22.269  25.021  1.00 24.09      A    O  
ATOM    817  CB  VAL A 830      18.836  24.757  23.641  1.00 24.09      A    C  
ATOM    818  CG1 VAL A 830      18.335  24.352  22.244  1.00 24.09      A    C  
ATOM    819  CG2 VAL A 830      19.335  26.210  23.719  1.00 24.09      A    C  
ATOM    822  N   LYS A 831      16.042  23.032  23.803  1.00137.45      A    N  
ATOM    823  CA  LYS A 831      15.545  21.703  23.599  1.00137.45      A    C  
ATOM    829  C   LYS A 831      15.354  21.580  22.121  1.00137.45      A    C  
ATOM    830  O   LYS A 831      14.505  22.255  21.541  1.00137.45      A    O  
ATOM    824  CB  LYS A 831      14.183  21.462  24.274  1.00137.45      A    C  
ATOM    825  CG  LYS A 831      13.761  19.992  24.327  1.00137.45      A    C  
ATOM    826  CD  LYS A 831      13.632  19.338  22.952  1.00137.45      A    C  
ATOM    827  CE  LYS A 831      12.525  19.943  22.085  1.00137.45      A    C  
ATOM    828  NZ  LYS A 831      11.203  19.644  22.674  1.00137.45      A    N1+
ATOM    831  N   VAL A 832      16.153  20.720  21.459  1.00 94.87      A    N  
ATOM    832  CA  VAL A 832      16.008  20.573  20.040  1.00 94.87      A    C  
ATOM    836  C   VAL A 832      15.037  19.476  19.751  1.00 94.87      A    C  
ATOM    837  O   VAL A 832      15.069  18.431  20.382  1.00 94.87      A    O  
ATOM    833  CB  VAL A 832      17.303  20.345  19.320  1.00 94.87      A    C  
ATOM    834  CG1 VAL A 832      18.070  19.243  20.049  1.00 94.87      A    C  
ATOM    835  CG2 VAL A 832      17.008  20.041  17.840  1.00 94.87      A    C  
ATOM    838  N   SER A 833      14.126  19.674  18.783  1.00 27.59      A    N  
ATOM    839  CA  SER A 833      13.146  18.661  18.508  1.00 27.59      A    C  
ATOM    842  C   SER A 833      13.282  18.269  17.068  1.00 27.59      A    C  
ATOM    843  O   SER A 833      14.087  18.845  16.341  1.00 27.59      A    O  
ATOM    840  CB  SER A 833      11.699  19.133  18.732  1.00 27.59      A    C  
ATOM    841  OG  SER A 833      10.791  18.079  18.448  1.00 27.59      A    O  
ATOM    844  N   TYR A 834      12.551  17.218  16.635  1.00 45.73      A    N  
ATOM    845  CA  TYR A 834      12.610  16.802  15.255  1.00 45.73      A    C  
ATOM    854  C   TYR A 834      11.246  16.415  14.778  1.00 45.73      A    C  
ATOM    855  O   TYR A 834      10.483  15.793  15.515  1.00 45.73      A    O  
ATOM    846  CB  TYR A 834      13.482  15.561  15.022  1.00 45.73      A    C  
ATOM    847  CG  TYR A 834      14.897  15.920  15.299  1.00 45.73      A    C  
ATOM    848  CD1 TYR A 834      15.667  16.496  14.315  1.00 45.73      A    C  
ATOM    849  CD2 TYR A 834      15.450  15.681  16.534  1.00 45.73      A    C  
ATOM    850  CE1 TYR A 834      16.975  16.829  14.563  1.00 45.73      A    C  
ATOM    851  CE2 TYR A 834      16.760  16.010  16.787  1.00 45.73      A    C  
ATOM    852  CZ  TYR A 834      17.522  16.585  15.799  1.00 45.73      A    C  
ATOM    853  OH  TYR A 834      18.865  16.922  16.052  1.00 45.73      A    O  
ATOM    856  N   LYS A 835      10.918  16.770  13.514  1.00 77.57      A    N  
ATOM    857  CA  LYS A 835       9.664  16.418  12.897  1.00 77.57      A    C  
ATOM    863  C   LYS A 835       9.659  16.991  11.523  1.00 77.57      A    C  
ATOM    864  O   LYS A 835      10.636  17.586  11.074  1.00 77.57      A    O  
ATOM    858  CB  LYS A 835       8.411  17.046  13.541  1.00 77.57      A    C  
ATOM    859  CG  LYS A 835       7.903  16.388  14.822  1.00 77.57      A    C  
ATOM    860  CD  LYS A 835       6.880  17.249  15.567  1.00 77.57      A    C  
ATOM    861  CE  LYS A 835       7.492  18.494  16.212  1.00 77.57      A    C  
ATOM    862  NZ  LYS A 835       6.431  19.325  16.825  1.00 77.57      A    N1+
ATOM    865  N   GLY A 836       8.543  16.784  10.792  1.00 22.17      A    N  
ATOM    866  CA  GLY A 836       8.448  17.367   9.489  1.00 22.17      A    C  
ATOM    867  C   GLY A 836       9.472  16.674   8.640  1.00 22.17      A    C  
ATOM    868  O   GLY A 836      10.342  15.944   9.107  1.00 22.17      A    O  
ATOM    869  N   SER A 837       9.408  16.911   7.333  1.00 42.05      A    N  
ATOM    870  CA  SER A 837      10.266  16.245   6.404  1.00 42.05      A    C  
ATOM    873  C   SER A 837      11.699  16.573   6.705  1.00 42.05      A    C  
ATOM    874  O   SER A 837      12.029  17.195   7.711  1.00 42.05      A    O  
ATOM    871  CB  SER A 837      10.003  16.743   4.979  1.00 42.05      A    C  
ATOM    872  OG  SER A 837       8.625  16.613   4.686  1.00 42.05      A    O  
ATOM    875  N   PRO A 838      12.572  16.142   5.829  1.00 58.44      A    N  
ATOM    876  CA  PRO A 838      13.964  16.412   6.026  1.00 58.44      A    C  
ATOM    880  C   PRO A 838      14.228  17.878   6.033  1.00 58.44      A    C  
ATOM    881  O   PRO A 838      15.308  18.279   6.464  1.00 58.44      A    O  
ATOM    878  CB  PRO A 838      14.693  15.623   4.943  1.00 58.44      A    C  
ATOM    879  CG  PRO A 838      13.787  14.396   4.737  1.00 58.44      A    C  
ATOM    877  CD  PRO A 838      12.377  14.893   5.102  1.00 58.44      A    C  
ATOM    882  N   ALA A 839      13.270  18.694   5.564  1.00 27.45      A    N  
ATOM    883  CA  ALA A 839      13.515  20.105   5.476  1.00 27.45      A    C  
ATOM    885  C   ALA A 839      13.770  20.705   6.828  1.00 27.45      A    C  
ATOM    886  O   ALA A 839      14.760  21.410   7.023  1.00 27.45      A    O  
ATOM    884  CB  ALA A 839      12.327  20.863   4.858  1.00 27.45      A    C  
ATOM    887  N   ALA A 840      12.917  20.405   7.823  1.00 20.38      A    N  
ATOM    888  CA  ALA A 840      13.084  21.045   9.100  1.00 20.38      A    C  
ATOM    890  C   ALA A 840      14.411  20.635   9.644  1.00 20.38      A    C  
ATOM    891  O   ALA A 840      15.115  21.422  10.276  1.00 20.38      A    O  
ATOM    889  CB  ALA A 840      12.013  20.622  10.121  1.00 20.38      A    C  
ATOM    892  N   ARG A 841      14.770  19.364   9.408  1.00 51.30      A    N  
ATOM    893  CA  ARG A 841      15.987  18.794   9.898  1.00 51.30      A    C  
ATOM    901  C   ARG A 841      17.163  19.423   9.233  1.00 51.30      A    C  
ATOM    902  O   ARG A 841      18.268  19.354   9.760  1.00 51.30      A    O  
ATOM    894  CB  ARG A 841      16.052  17.267   9.736  1.00 51.30      A    C  
ATOM    895  CG  ARG A 841      14.998  16.574  10.603  1.00 51.30      A    C  
ATOM    896  CD  ARG A 841      15.252  15.088  10.858  1.00 51.30      A    C  
ATOM    897  NE  ARG A 841      15.191  14.377   9.553  1.00 51.30      A    N  
ATOM    898  CZ  ARG A 841      13.982  14.069   9.001  1.00 51.30      A    C  
ATOM    899  NH1 ARG A 841      12.829  14.512   9.587  1.00 51.30      A    N1+
ATOM    900  NH2 ARG A 841      13.923  13.327   7.859  1.00 51.30      A    N  
ATOM    903  N   ARG A 842      17.011  19.965   8.013  1.00 95.25      A    N  
ATOM    904  CA  ARG A 842      18.154  20.620   7.442  1.00 95.25      A    C  
ATOM    912  C   ARG A 842      18.494  21.830   8.270  1.00 95.25      A    C  
ATOM    913  O   ARG A 842      19.656  22.096   8.559  1.00 95.25      A    O  
ATOM    905  CB  ARG A 842      17.926  21.073   5.992  1.00 95.25      A    C  
ATOM    906  CG  ARG A 842      17.873  19.907   5.003  1.00 95.25      A    C  
ATOM    907  CD  ARG A 842      17.689  20.348   3.551  1.00 95.25      A    C  
ATOM    908  NE  ARG A 842      18.706  21.404   3.281  1.00 95.25      A    N  
ATOM    909  CZ  ARG A 842      18.861  21.901   2.020  1.00 95.25      A    C  
ATOM    910  NH1 ARG A 842      18.114  21.401   0.991  1.00 95.25      A    N1+
ATOM    911  NH2 ARG A 842      19.760  22.902   1.789  1.00 95.25      A    N  
ATOM    914  N   ALA A 843      17.508  22.646   8.669  1.00 29.06      A    N  
ATOM    915  CA  ALA A 843      17.904  23.771   9.468  1.00 29.06      A    C  
ATOM    917  C   ALA A 843      18.398  23.301  10.805  1.00 29.06      A    C  
ATOM    918  O   ALA A 843      19.474  23.693  11.255  1.00 29.06      A    O  
ATOM    916  CB  ALA A 843      16.745  24.748   9.727  1.00 29.06      A    C  
ATOM    919  N   PHE A 844      17.629  22.406  11.461  1.00 40.64      A    N  
ATOM    920  CA  PHE A 844      17.961  21.988  12.794  1.00 40.64      A    C  
ATOM    928  C   PHE A 844      19.248  21.224  12.832  1.00 40.64      A    C  
ATOM    929  O   PHE A 844      20.098  21.483  13.682  1.00 40.64      A    O  
ATOM    921  CB  PHE A 844      16.887  21.109  13.461  1.00 40.64      A    C  
ATOM    922  CG  PHE A 844      15.744  21.990  13.831  1.00 40.64      A    C  
ATOM    923  CD1 PHE A 844      15.850  22.838  14.910  1.00 40.64      A    C  
ATOM    924  CD2 PHE A 844      14.563  21.959  13.125  1.00 40.64      A    C  
ATOM    925  CE1 PHE A 844      14.805  23.654  15.272  1.00 40.64      A    C  
ATOM    926  CE2 PHE A 844      13.514  22.772  13.483  1.00 40.64      A    C  
ATOM    927  CZ  PHE A 844      13.632  23.624  14.556  1.00 40.64      A    C  
ATOM    930  N   VAL A 845      19.428  20.256  11.916  1.00 45.50      A    N  
ATOM    931  CA  VAL A 845      20.596  19.419  11.948  1.00 45.50      A    C  
ATOM    935  C   VAL A 845      21.853  20.239  11.755  1.00 45.50      A    C  
ATOM    936  O   VAL A 845      22.724  20.181  12.622  1.00 45.50      A    O  
ATOM    932  CB  VAL A 845      20.499  18.295  10.950  1.00 45.50      A    C  
ATOM    933  CG1 VAL A 845      21.850  17.578  10.851  1.00 45.50      A    C  
ATOM    934  CG2 VAL A 845      19.330  17.383  11.359  1.00 45.50      A    C  
ATOM    937  N   PRO A 846      22.015  21.032  10.716  1.00 67.21      A    N  
ATOM    938  CA  PRO A 846      23.203  21.837  10.685  1.00 67.21      A    C  
ATOM    942  C   PRO A 846      23.275  22.790  11.832  1.00 67.21      A    C  
ATOM    943  O   PRO A 846      24.372  23.255  12.136  1.00 67.21      A    O  
ATOM    940  CB  PRO A 846      23.267  22.433   9.286  1.00 67.21      A    C  
ATOM    941  CG  PRO A 846      22.715  21.279   8.432  1.00 67.21      A    C  
ATOM    939  CD  PRO A 846      21.781  20.505   9.380  1.00 67.21      A    C  
ATOM    944  N   GLN A 847      22.139  23.113  12.473  1.00 18.82      A    N  
ATOM    945  CA  GLN A 847      22.204  23.975  13.617  1.00 18.82      A    C  
ATOM    951  C   GLN A 847      22.975  23.262  14.686  1.00 18.82      A    C  
ATOM    952  O   GLN A 847      23.826  23.850  15.350  1.00 18.82      A    O  
ATOM    946  CB  GLN A 847      20.824  24.293  14.214  1.00 18.82      A    C  
ATOM    947  CG  GLN A 847      20.896  25.212  15.435  1.00 18.82      A    C  
ATOM    948  CD  GLN A 847      19.480  25.439  15.943  1.00 18.82      A    C  
ATOM    950  NE2 GLN A 847      19.349  26.244  17.031  1.00 18.82      A    N  
ATOM    949  OE1 GLN A 847      18.518  24.908  15.393  1.00 18.82      A    O  
ATOM    953  N   LEU A 848      22.678  21.962  14.882  1.00 42.49      A    N  
ATOM    954  CA  LEU A 848      23.318  21.171  15.899  1.00 42.49      A    C  
ATOM    959  C   LEU A 848      24.752  20.906  15.557  1.00 42.49      A    C  
ATOM    960  O   LEU A 848      25.611  20.889  16.436  1.00 42.49      A    O  
ATOM    955  CB  LEU A 848      22.612  19.832  16.165  1.00 42.49      A    C  
ATOM    956  CG  LEU A 848      21.194  20.040  16.730  1.00 42.49      A    C  
ATOM    957  CD1 LEU A 848      20.600  18.729  17.265  1.00 42.49      A    C  
ATOM    958  CD2 LEU A 848      21.167  21.178  17.762  1.00 42.49      A    C  
ATOM    961  N   ARG A 849      25.060  20.723  14.261  1.00 62.48      A    N  
ATOM    962  CA  ARG A 849      26.395  20.383  13.855  1.00 62.48      A    C  
ATOM    970  C   ARG A 849      27.290  21.476  14.343  1.00 62.48      A    C  
ATOM    971  O   ARG A 849      28.453  21.244  14.676  1.00 62.48      A    O  
ATOM    963  CB  ARG A 849      26.570  20.331  12.330  1.00 62.48      A    C  
ATOM    964  CG  ARG A 849      25.684  19.309  11.616  1.00 62.48      A    C  
ATOM    965  CD  ARG A 849      25.953  19.243  10.111  1.00 62.48      A    C  
ATOM    966  NE  ARG A 849      24.850  18.463   9.484  1.00 62.48      A    N  
ATOM    967  CZ  ARG A 849      24.635  18.562   8.139  1.00 62.48      A    C  
ATOM    968  NH1 ARG A 849      25.460  19.337   7.376  1.00 62.48      A    N1+
ATOM    969  NH2 ARG A 849      23.597  17.894   7.559  1.00 62.48      A    N  
ATOM    972  N   SER A 850      26.755  22.705  14.395  1.00 30.61      A    N  
ATOM    973  CA  SER A 850      27.505  23.858  14.797  1.00 30.61      A    C  
ATOM    976  C   SER A 850      27.968  23.689  16.215  1.00 30.61      A    C  
ATOM    977  O   SER A 850      28.868  24.402  16.658  1.00 30.61      A    O  
ATOM    974  CB  SER A 850      26.673  25.149  14.735  1.00 30.61      A    C  
ATOM    975  OG  SER A 850      27.461  26.259  15.141  1.00 30.61      A    O  
ATOM    978  N   GLY A 851      27.394  22.728  16.961  1.00 18.16      A    N  
ATOM    979  CA  GLY A 851      27.789  22.561  18.329  1.00 18.16      A    C  
ATOM    980  C   GLY A 851      26.802  23.282  19.200  1.00 18.16      A    C  
ATOM    981  O   GLY A 851      27.101  23.591  20.352  1.00 18.16      A    O  
ATOM    982  N   LYS A 852      25.596  23.572  18.668  1.00 70.55      A    N  
ATOM    983  CA  LYS A 852      24.600  24.296  19.411  1.00 70.55      A    C  
ATOM    989  C   LYS A 852      23.659  23.316  20.040  1.00 70.55      A    C  
ATOM    990  O   LYS A 852      23.034  22.514  19.347  1.00 70.55      A    O  
ATOM    984  CB  LYS A 852      23.757  25.225  18.518  1.00 70.55      A    C  
ATOM    985  CG  LYS A 852      22.870  26.210  19.281  1.00 70.55      A    C  
ATOM    986  CD  LYS A 852      23.649  27.338  19.964  1.00 70.55      A    C  
ATOM    987  CE  LYS A 852      22.757  28.421  20.578  1.00 70.55      A    C  
ATOM    988  NZ  LYS A 852      23.594  29.496  21.159  1.00 70.55      A    N1+
ATOM    991  N   PHE A 853      23.526  23.372  21.385  1.00 95.35      A    N  
ATOM    992  CA  PHE A 853      22.705  22.413  22.070  1.00 95.35      A    C  
ATOM   1000  C   PHE A 853      22.551  22.822  23.495  1.00 95.35      A    C  
ATOM   1001  O   PHE A 853      23.222  23.711  24.017  1.00 95.35      A    O  
ATOM    993  CB  PHE A 853      23.421  21.103  22.431  1.00 95.35      A    C  
ATOM    994  CG  PHE A 853      23.816  20.200  21.330  1.00 95.35      A    C  
ATOM    995  CD1 PHE A 853      24.932  20.454  20.565  1.00 95.35      A    C  
ATOM    996  CD2 PHE A 853      23.069  19.073  21.103  1.00 95.35      A    C  
ATOM    997  CE1 PHE A 853      25.291  19.589  19.560  1.00 95.35      A    C  
ATOM    998  CE2 PHE A 853      23.426  18.208  20.102  1.00 95.35      A    C  
ATOM    999  CZ  PHE A 853      24.536  18.465  19.331  1.00 95.35      A    C  
ATOM   1002  N   ASN A 854      21.656  22.066  24.147  1.00153.54      A    N  
ATOM   1003  CA  ASN A 854      21.416  21.973  25.550  1.00153.54      A    C  
ATOM   1008  C   ASN A 854      20.861  20.589  25.653  1.00153.54      A    C  
ATOM   1009  O   ASN A 854      21.555  19.642  26.022  1.00153.54      A    O  
ATOM   1004  CB  ASN A 854      20.398  22.989  26.096  1.00153.54      A    C  
ATOM   1005  CG  ASN A 854      21.175  24.276  26.351  1.00153.54      A    C  
ATOM   1007  ND2 ASN A 854      22.013  24.270  27.424  1.00153.54      A    N  
ATOM   1006  OD1 ASN A 854      21.061  25.261  25.625  1.00153.54      A    O  
ATOM   1010  N   VAL A 855      19.574  20.450  25.296  1.00 39.57      A    N  
ATOM   1011  CA  VAL A 855      18.890  19.198  25.273  1.00 39.57      A    C  
ATOM   1015  C   VAL A 855      18.532  18.902  23.843  1.00 39.57      A    C  
ATOM   1016  O   VAL A 855      18.143  19.794  23.088  1.00 39.57      A    O  
ATOM   1012  CB  VAL A 855      17.617  19.202  26.072  1.00 39.57      A    C  
ATOM   1013  CG1 VAL A 855      16.953  17.818  25.955  1.00 39.57      A    C  
ATOM   1014  CG2 VAL A 855      17.943  19.616  27.518  1.00 39.57      A    C  
ATOM   1017  N   LEU A 856      18.693  17.627  23.429  1.00101.71      A    N  
ATOM   1018  CA  LEU A 856      18.375  17.162  22.102  1.00101.71      A    C  
ATOM   1023  C   LEU A 856      17.259  16.165  22.261  1.00101.71      A    C  
ATOM   1024  O   LEU A 856      17.449  15.078  22.802  1.00101.71      A    O  
ATOM   1019  CB  LEU A 856      19.580  16.430  21.456  1.00101.71      A    C  
ATOM   1020  CG  LEU A 856      19.375  15.693  20.106  1.00101.71      A    C  
ATOM   1021  CD1 LEU A 856      18.513  14.428  20.249  1.00101.71      A    C  
ATOM   1022  CD2 LEU A 856      18.879  16.626  18.994  1.00101.71      A    C  
ATOM   1025  N   LEU A 857      16.060  16.502  21.760  1.00 37.12      A    N  
ATOM   1026  CA  LEU A 857      14.890  15.680  21.899  1.00 37.12      A    C  
ATOM   1031  C   LEU A 857      14.518  15.089  20.572  1.00 37.12      A    C  
ATOM   1032  O   LEU A 857      14.530  15.766  19.546  1.00 37.12      A    O  
ATOM   1027  CB  LEU A 857      13.664  16.437  22.433  1.00 37.12      A    C  
ATOM   1028  CG  LEU A 857      12.395  15.571  22.542  1.00 37.12      A    C  
ATOM   1029  CD1 LEU A 857      12.605  14.358  23.462  1.00 37.12      A    C  
ATOM   1030  CD2 LEU A 857      11.189  16.424  22.966  1.00 37.12      A    C  
ATOM   1033  N   THR A 858      14.183  13.778  20.572  1.00100.21      A    N  
ATOM   1034  CA  THR A 858      13.836  13.091  19.361  1.00100.21      A    C  
ATOM   1038  C   THR A 858      13.075  11.842  19.698  1.00100.21      A    C  
ATOM   1039  O   THR A 858      12.798  11.560  20.865  1.00100.21      A    O  
ATOM   1035  CB  THR A 858      15.062  12.717  18.572  1.00100.21      A    C  
ATOM   1037  CG2 THR A 858      15.899  11.724  19.396  1.00100.21      A    C  
ATOM   1036  OG1 THR A 858      14.709  12.162  17.313  1.00100.21      A    O  
ATOM   1040  N   THR A 859      12.684  11.078  18.652  1.00 30.09      A    N  
ATOM   1041  CA  THR A 859      11.941   9.858  18.820  1.00 30.09      A    C  
ATOM   1045  C   THR A 859      12.794   8.699  18.398  1.00 30.09      A    C  
ATOM   1046  O   THR A 859      13.994   8.832  18.165  1.00 30.09      A    O  
ATOM   1042  CB  THR A 859      10.673   9.839  18.024  1.00 30.09      A    C  
ATOM   1044  CG2 THR A 859       9.826  11.047  18.467  1.00 30.09      A    C  
ATOM   1043  OG1 THR A 859      10.960   9.928  16.637  1.00 30.09      A    O  
ATOM   1047  N   TYR A 860      12.168   7.511  18.313  1.00 39.03      A    N  
ATOM   1048  CA  TYR A 860      12.837   6.288  17.967  1.00 39.03      A    C  
ATOM   1057  C   TYR A 860      13.353   6.399  16.554  1.00 39.03      A    C  
ATOM   1058  O   TYR A 860      14.498   6.049  16.273  1.00 39.03      A    O  
ATOM   1049  CB  TYR A 860      11.869   5.090  17.966  1.00 39.03      A    C  
ATOM   1050  CG  TYR A 860      11.201   5.005  19.298  1.00 39.03      A    C  
ATOM   1051  CD1 TYR A 860      11.807   4.378  20.362  1.00 39.03      A    C  
ATOM   1052  CD2 TYR A 860       9.950   5.554  19.475  1.00 39.03      A    C  
ATOM   1053  CE1 TYR A 860      11.175   4.308  21.584  1.00 39.03      A    C  
ATOM   1054  CE2 TYR A 860       9.314   5.487  20.691  1.00 39.03      A    C  
ATOM   1055  CZ  TYR A 860       9.927   4.862  21.749  1.00 39.03      A    C  
ATOM   1056  OH  TYR A 860       9.278   4.791  23.000  1.00 39.03      A    O  
ATOM   1059  N   GLU A 861      12.518   6.921  15.629  1.00 75.91      A    N  
ATOM   1060  CA  GLU A 861      12.810   6.894  14.217  1.00 75.91      A    C  
ATOM   1066  C   GLU A 861      14.052   7.636  13.822  1.00 75.91      A    C  
ATOM   1067  O   GLU A 861      14.951   7.063  13.208  1.00 75.91      A    O  
ATOM   1061  CB  GLU A 861      11.662   7.452  13.359  1.00 75.91      A    C  
ATOM   1062  CG  GLU A 861      10.445   6.527  13.292  1.00 75.91      A    C  
ATOM   1063  CD  GLU A 861       9.651   6.672  14.581  1.00 75.91      A    C  
ATOM   1064  OE1 GLU A 861       9.814   7.718  15.262  1.00 75.91      A    O  
ATOM   1065  OE2 GLU A 861       8.868   5.738  14.898  1.00 75.91      A    O1-
ATOM   1068  N   TYR A 862      14.169   8.906  14.228  1.00 60.64      A    N  
ATOM   1069  CA  TYR A 862      15.225   9.789  13.815  1.00 60.64      A    C  
ATOM   1078  C   TYR A 862      16.531   9.264  14.302  1.00 60.64      A    C  
ATOM   1079  O   TYR A 862      17.581   9.684  13.823  1.00 60.64      A    O  
ATOM   1070  CB  TYR A 862      15.010  11.221  14.323  1.00 60.64      A    C  
ATOM   1071  CG  TYR A 862      13.774  11.681  13.631  1.00 60.64      A    C  
ATOM   1072  CD1 TYR A 862      13.833  12.155  12.341  1.00 60.64      A    C  
ATOM   1073  CD2 TYR A 862      12.554  11.625  14.266  1.00 60.64      A    C  
ATOM   1074  CE1 TYR A 862      12.694  12.573  11.697  1.00 60.64      A    C  
ATOM   1075  CE2 TYR A 862      11.410  12.043  13.626  1.00 60.64      A    C  
ATOM   1076  CZ  TYR A 862      11.480  12.520  12.340  1.00 60.64      A    C  
ATOM   1077  OH  TYR A 862      10.310  12.950  11.678  1.00 60.64      A    O  
ATOM   1080  N   ILE A 863      16.516   8.434  15.357  1.00 76.94      A    N  
ATOM   1081  CA  ILE A 863      17.745   7.819  15.776  1.00 76.94      A    C  
ATOM   1086  C   ILE A 863      18.239   7.003  14.616  1.00 76.94      A    C  
ATOM   1087  O   ILE A 863      19.432   6.990  14.315  1.00 76.94      A    O  
ATOM   1082  CB  ILE A 863      17.554   6.897  16.943  1.00 76.94      A    C  
ATOM   1084  CG1 ILE A 863      16.997   7.683  18.138  1.00 76.94      A    C  
ATOM   1083  CG2 ILE A 863      18.898   6.206  17.235  1.00 76.94      A    C  
ATOM   1085  CD1 ILE A 863      17.897   8.837  18.576  1.00 76.94      A    C  
ATOM   1088  N   ILE A 864      17.329   6.262  13.953  1.00 83.07      A    N  
ATOM   1089  CA  ILE A 864      17.703   5.463  12.819  1.00 83.07      A    C  
ATOM   1094  C   ILE A 864      18.060   6.336  11.646  1.00 83.07      A    C  
ATOM   1095  O   ILE A 864      19.104   6.145  11.024  1.00 83.07      A    O  
ATOM   1090  CB  ILE A 864      16.601   4.548  12.369  1.00 83.07      A    C  
ATOM   1092  CG1 ILE A 864      16.199   3.593  13.507  1.00 83.07      A    C  
ATOM   1091  CG2 ILE A 864      17.086   3.821  11.105  1.00 83.07      A    C  
ATOM   1093  CD1 ILE A 864      17.336   2.693  13.988  1.00 83.07      A    C  
ATOM   1096  N   LYS A 865      17.202   7.324  11.307  1.00105.68      A    N  
ATOM   1097  CA  LYS A 865      17.452   8.117  10.131  1.00105.68      A    C  
ATOM   1103  C   LYS A 865      18.696   8.941  10.293  1.00105.68      A    C  
ATOM   1104  O   LYS A 865      19.621   8.879   9.485  1.00105.68      A    O  
ATOM   1098  CB  LYS A 865      16.349   9.148   9.829  1.00105.68      A    C  
ATOM   1099  CG  LYS A 865      14.961   8.587   9.520  1.00105.68      A    C  
ATOM   1100  CD  LYS A 865      14.240   8.025  10.745  1.00105.68      A    C  
ATOM   1101  CE  LYS A 865      12.721   7.943  10.585  1.00105.68      A    C  
ATOM   1102  NZ  LYS A 865      12.132   9.296  10.716  1.00105.68      A    N1+
ATOM   1105  N   ASP A 866      18.716   9.733  11.377  1.00 65.80      A    N  
ATOM   1106  CA  ASP A 866      19.721  10.684  11.762  1.00 65.80      A    C  
ATOM   1111  C   ASP A 866      20.921  10.020  12.348  1.00 65.80      A    C  
ATOM   1112  O   ASP A 866      21.880  10.714  12.686  1.00 65.80      A    O  
ATOM   1107  CB  ASP A 866      19.215  11.696  12.800  1.00 65.80      A    C  
ATOM   1108  CG  ASP A 866      18.216  12.611  12.106  1.00 65.80      A    C  
ATOM   1109  OD1 ASP A 866      18.565  13.155  11.022  1.00 65.80      A    O  
ATOM   1110  OD2 ASP A 866      17.096  12.783  12.652  1.00 65.80      A    O1-
ATOM   1113  N   LYS A 867      20.887   8.679  12.505  1.00 76.57      A    N  
ATOM   1114  CA  LYS A 867      21.889   7.929  13.220  1.00 76.57      A    C  
ATOM   1120  C   LYS A 867      23.237   8.369  12.749  1.00 76.57      A    C  
ATOM   1121  O   LYS A 867      24.182   8.410  13.535  1.00 76.57      A    O  
ATOM   1115  CB  LYS A 867      21.807   6.417  12.955  1.00 76.57      A    C  
ATOM   1116  CG  LYS A 867      22.152   6.058  11.509  1.00 76.57      A    C  
ATOM   1117  CD  LYS A 867      22.434   4.573  11.286  1.00 76.57      A    C  
ATOM   1118  CE  LYS A 867      22.813   4.240   9.843  1.00 76.57      A    C  
ATOM   1119  NZ  LYS A 867      23.179   2.811   9.736  1.00 76.57      A    N1+
ATOM   1122  N   HIS A 868      23.371   8.722  11.459  1.00 38.80      A    N  
ATOM   1123  CA  HIS A 868      24.653   9.188  11.021  1.00 38.80      A    C  
ATOM   1130  C   HIS A 868      25.041  10.418  11.799  1.00 38.80      A    C  
ATOM   1131  O   HIS A 868      26.070  10.412  12.474  1.00 38.80      A    O  
ATOM   1126  CB  HIS A 868      24.680   9.551   9.526  1.00 38.80      A    C  
ATOM   1125  CG  HIS A 868      24.588   8.351   8.631  1.00 38.80      A    C  
ATOM   1128  CD2 HIS A 868      25.579   7.629   8.040  1.00 38.80      A    C  
ATOM   1124  ND1 HIS A 868      23.408   7.749   8.253  1.00 38.80      A    N  
ATOM   1129  CE1 HIS A 868      23.743   6.701   7.456  1.00 38.80      A    C  
ATOM   1127  NE2 HIS A 868      25.050   6.589   7.299  1.00 38.80      A    N  
ATOM   1132  N   ILE A 869      24.220  11.493  11.775  1.00 46.63      A    N  
ATOM   1133  CA  ILE A 869      24.655  12.697  12.436  1.00 46.63      A    C  
ATOM   1138  C   ILE A 869      24.736  12.544  13.924  1.00 46.63      A    C  
ATOM   1139  O   ILE A 869      25.756  12.866  14.529  1.00 46.63      A    O  
ATOM   1134  CB  ILE A 869      23.804  13.907  12.201  1.00 46.63      A    C  
ATOM   1136  CG1 ILE A 869      24.462  15.076  12.957  1.00 46.63      A    C  
ATOM   1135  CG2 ILE A 869      22.357  13.610  12.628  1.00 46.63      A    C  
ATOM   1137  CD1 ILE A 869      23.907  16.452  12.619  1.00 46.63      A    C  
ATOM   1140  N   LEU A 870      23.670  12.025  14.561  1.00 30.13      A    N  
ATOM   1141  CA  LEU A 870      23.637  11.967  15.997  1.00 30.13      A    C  
ATOM   1146  C   LEU A 870      24.736  11.080  16.502  1.00 30.13      A    C  
ATOM   1147  O   LEU A 870      25.454  11.429  17.438  1.00 30.13      A    O  
ATOM   1142  CB  LEU A 870      22.311  11.390  16.524  1.00 30.13      A    C  
ATOM   1143  CG  LEU A 870      21.084  12.237  16.147  1.00 30.13      A    C  
ATOM   1144  CD1 LEU A 870      19.790  11.626  16.706  1.00 30.13      A    C  
ATOM   1145  CD2 LEU A 870      21.274  13.708  16.550  1.00 30.13      A    C  
ATOM   1148  N   ALA A 871      24.913   9.909  15.867  1.00 23.42      A    N  
ATOM   1149  CA  ALA A 871      25.894   8.966  16.325  1.00 23.42      A    C  
ATOM   1151  C   ALA A 871      27.256   9.579  16.214  1.00 23.42      A    C  
ATOM   1152  O   ALA A 871      28.125   9.353  17.056  1.00 23.42      A    O  
ATOM   1150  CB  ALA A 871      25.912   7.659  15.517  1.00 23.42      A    C  
ATOM   1153  N   LYS A 872      27.457  10.395  15.169  1.00101.04      A    N  
ATOM   1154  CA  LYS A 872      28.722  10.970  14.807  1.00101.04      A    C  
ATOM   1160  C   LYS A 872      29.266  11.825  15.919  1.00101.04      A    C  
ATOM   1161  O   LYS A 872      30.479  11.876  16.120  1.00101.04      A    O  
ATOM   1155  CB  LYS A 872      28.582  11.898  13.583  1.00101.04      A    C  
ATOM   1156  CG  LYS A 872      29.871  12.195  12.809  1.00101.04      A    C  
ATOM   1157  CD  LYS A 872      30.245  11.119  11.784  1.00101.04      A    C  
ATOM   1158  CE  LYS A 872      31.089   9.968  12.332  1.00101.04      A    C  
ATOM   1159  NZ  LYS A 872      31.380   9.003  11.245  1.00101.04      A    N1+
ATOM   1162  N   ILE A 873      28.396  12.510  16.685  1.00 44.55      A    N  
ATOM   1163  CA  ILE A 873      28.869  13.481  17.638  1.00 44.55      A    C  
ATOM   1168  C   ILE A 873      28.860  12.894  19.027  1.00 44.55      A    C  
ATOM   1169  O   ILE A 873      28.103  11.979  19.343  1.00 44.55      A    O  
ATOM   1164  CB  ILE A 873      28.000  14.707  17.666  1.00 44.55      A    C  
ATOM   1166  CG1 ILE A 873      27.940  15.335  16.267  1.00 44.55      A    C  
ATOM   1165  CG2 ILE A 873      28.534  15.675  18.733  1.00 44.55      A    C  
ATOM   1167  CD1 ILE A 873      26.843  16.389  16.122  1.00 44.55      A    C  
ATOM   1170  N   ARG A 874      29.771  13.414  19.878  1.00 73.76      A    N  
ATOM   1171  CA  ARG A 874      29.991  13.040  21.250  1.00 73.76      A    C  
ATOM   1179  C   ARG A 874      28.778  13.439  22.054  1.00 73.76      A    C  
ATOM   1180  O   ARG A 874      28.051  14.353  21.671  1.00 73.76      A    O  
ATOM   1172  CB  ARG A 874      31.206  13.800  21.808  1.00 73.76      A    C  
ATOM   1173  CG  ARG A 874      31.775  13.345  23.153  1.00 73.76      A    C  
ATOM   1174  CD  ARG A 874      32.952  14.240  23.569  1.00 73.76      A    C  
ATOM   1175  NE  ARG A 874      33.694  13.578  24.679  1.00 73.76      A    N  
ATOM   1176  CZ  ARG A 874      34.895  14.089  25.086  1.00 73.76      A    C  
ATOM   1177  NH1 ARG A 874      35.390  15.220  24.503  1.00 73.76      A    N1+
ATOM   1178  NH2 ARG A 874      35.598  13.478  26.084  1.00 73.76      A    N  
ATOM   1181  N   TRP A 875      28.502  12.738  23.182  1.00 61.70      A    N  
ATOM   1182  CA  TRP A 875      27.347  13.052  23.990  1.00 61.70      A    C  
ATOM   1193  C   TRP A 875      27.714  12.899  25.427  1.00 61.70      A    C  
ATOM   1194  O   TRP A 875      28.828  12.474  25.679  1.00 61.70      A    O  
ATOM   1183  CB  TRP A 875      26.148  12.134  23.705  1.00 61.70      A    C  
ATOM   1184  CG  TRP A 875      25.594  12.299  22.309  1.00 61.70      A    C  
ATOM   1186  CD1 TRP A 875      25.970  11.674  21.157  1.00 61.70      A    C  
ATOM   1185  CD2 TRP A 875      24.532  13.199  21.956  1.00 61.70      A    C  
ATOM   1188  CE2 TRP A 875      24.320  13.066  20.585  1.00 61.70      A    C  
ATOM   1189  CE3 TRP A 875      23.800  14.070  22.711  1.00 61.70      A    C  
ATOM   1187  NE1 TRP A 875      25.207  12.125  20.109  1.00 61.70      A    N  
ATOM   1190  CZ2 TRP A 875      23.368  13.806  19.942  1.00 61.70      A    C  
ATOM   1191  CZ3 TRP A 875      22.836  14.809  22.060  1.00 61.70      A    C  
ATOM   1192  CH2 TRP A 875      22.626  14.680  20.703  1.00 61.70      A    C  
ATOM   1195  N   LYS A 876      26.935  13.471  26.387  1.00192.07      A    N  
ATOM   1196  CA  LYS A 876      27.119  13.202  27.806  1.00192.07      A    C  
ATOM   1202  C   LYS A 876      26.257  12.092  28.354  1.00192.07      A    C  
ATOM   1203  O   LYS A 876      26.744  11.020  28.716  1.00192.07      A    O  
ATOM   1197  CB  LYS A 876      26.798  14.463  28.633  1.00192.07      A    C  
ATOM   1198  CG  LYS A 876      27.471  14.545  30.004  1.00192.07      A    C  
ATOM   1199  CD  LYS A 876      27.206  13.353  30.915  1.00192.07      A    C  
ATOM   1200  CE  LYS A 876      28.219  12.235  30.687  1.00192.07      A    C  
ATOM   1201  NZ  LYS A 876      29.588  12.802  30.702  1.00192.07      A    N1+
ATOM   1204  N   TYR A 877      24.914  12.326  28.420  1.00126.17      A    N  
ATOM   1205  CA  TYR A 877      24.106  11.246  28.907  1.00126.17      A    C  
ATOM   1214  C   TYR A 877      22.867  10.998  28.105  1.00126.17      A    C  
ATOM   1215  O   TYR A 877      22.335  11.881  27.436  1.00126.17      A    O  
ATOM   1206  CB  TYR A 877      24.172  10.778  30.376  1.00126.17      A    C  
ATOM   1207  CG  TYR A 877      23.501  11.410  31.536  1.00126.17      A    C  
ATOM   1208  CD1 TYR A 877      23.904  12.592  32.117  1.00126.17      A    C  
ATOM   1209  CD2 TYR A 877      22.475  10.698  32.106  1.00126.17      A    C  
ATOM   1210  CE1 TYR A 877      23.252  13.063  33.233  1.00126.17      A    C  
ATOM   1211  CE2 TYR A 877      21.820  11.158  33.216  1.00126.17      A    C  
ATOM   1212  CZ  TYR A 877      22.209  12.347  33.778  1.00126.17      A    C  
ATOM   1213  OH  TYR A 877      21.532  12.803  34.926  1.00126.17      A    O  
ATOM   1216  N   MET A 878      22.450   9.715  28.101  1.00 41.96      A    N  
ATOM   1217  CA  MET A 878      21.435   9.172  27.262  1.00 41.96      A    C  
ATOM   1222  C   MET A 878      20.231   8.818  28.071  1.00 41.96      A    C  
ATOM   1223  O   MET A 878      20.297   8.024  29.006  1.00 41.96      A    O  
ATOM   1218  CB  MET A 878      21.869   7.897  26.520  1.00 41.96      A    C  
ATOM   1219  CG  MET A 878      20.907   7.521  25.391  1.00 41.96      A    C  
ATOM   1220  SD  MET A 878      21.184   5.884  24.660  1.00 41.96      A    S  
ATOM   1221  CE  MET A 878      20.542   4.995  26.107  1.00 41.96      A    C  
ATOM   1224  N   ILE A 879      19.077   9.397  27.704  1.00 88.24      A    N  
ATOM   1225  CA  ILE A 879      17.860   9.159  28.412  1.00 88.24      A    C  
ATOM   1230  C   ILE A 879      16.906   8.475  27.485  1.00 88.24      A    C  
ATOM   1231  O   ILE A 879      16.405   9.073  26.533  1.00 88.24      A    O  
ATOM   1226  CB  ILE A 879      17.190  10.429  28.851  1.00 88.24      A    C  
ATOM   1228  CG1 ILE A 879      18.173  11.320  29.634  1.00 88.24      A    C  
ATOM   1227  CG2 ILE A 879      15.925  10.053  29.640  1.00 88.24      A    C  
ATOM   1229  CD1 ILE A 879      18.832  10.653  30.837  1.00 88.24      A    C  
ATOM   1232  N   VAL A 880      16.636   7.182  27.743  1.00 85.52      A    N  
ATOM   1233  CA  VAL A 880      15.671   6.465  26.958  1.00 85.52      A    C  
ATOM   1237  C   VAL A 880      14.381   6.486  27.718  1.00 85.52      A    C  
ATOM   1238  O   VAL A 880      14.375   6.507  28.947  1.00 85.52      A    O  
ATOM   1234  CB  VAL A 880      16.039   5.035  26.707  1.00 85.52      A    C  
ATOM   1235  CG1 VAL A 880      16.117   4.314  28.058  1.00 85.52      A    C  
ATOM   1236  CG2 VAL A 880      15.016   4.428  25.731  1.00 85.52      A    C  
ATOM   1239  N   ASP A 881      13.248   6.545  26.993  1.00 47.56      A    N  
ATOM   1240  CA  ASP A 881      11.962   6.492  27.627  1.00 47.56      A    C  
ATOM   1245  C   ASP A 881      11.233   5.336  27.018  1.00 47.56      A    C  
ATOM   1246  O   ASP A 881      11.616   4.857  25.952  1.00 47.56      A    O  
ATOM   1241  CB  ASP A 881      11.116   7.758  27.444  1.00 47.56      A    C  
ATOM   1242  CG  ASP A 881      11.772   8.809  28.316  1.00 47.56      A    C  
ATOM   1243  OD1 ASP A 881      13.027   8.817  28.396  1.00 47.56      A    O  
ATOM   1244  OD2 ASP A 881      11.027   9.604  28.944  1.00 47.56      A    O1-
ATOM   1247  N   GLU A 882      10.179   4.844  27.708  1.00 86.68      A    N  
ATOM   1248  CA  GLU A 882       9.417   3.709  27.257  1.00 86.68      A    C  
ATOM   1254  C   GLU A 882      10.406   2.629  26.956  1.00 86.68      A    C  
ATOM   1255  O   GLU A 882      10.222   1.811  26.056  1.00 86.68      A    O  
ATOM   1249  CB  GLU A 882       8.612   3.966  25.974  1.00 86.68      A    C  
ATOM   1250  CG  GLU A 882       7.389   4.851  26.185  1.00 86.68      A    C  
ATOM   1251  CD  GLU A 882       6.371   4.065  26.993  1.00 86.68      A    C  
ATOM   1252  OE1 GLU A 882       6.225   2.841  26.741  1.00 86.68      A    O  
ATOM   1253  OE2 GLU A 882       5.718   4.688  27.872  1.00 86.68      A    O1-
ATOM   1256  N   GLY A 883      11.413   2.522  27.831  1.00 45.10      A    N  
ATOM   1257  CA  GLY A 883      12.614   1.776  27.612  1.00 45.10      A    C  
ATOM   1258  C   GLY A 883      12.367   0.359  27.232  1.00 45.10      A    C  
ATOM   1259  O   GLY A 883      13.205  -0.243  26.565  1.00 45.10      A    O  
ATOM   1260  N   HIS A 884      11.220  -0.220  27.614  1.00 65.13      A    N  
ATOM   1261  CA  HIS A 884      10.937  -1.609  27.364  1.00 65.13      A    C  
ATOM   1268  C   HIS A 884      11.015  -1.891  25.890  1.00 65.13      A    C  
ATOM   1269  O   HIS A 884      10.973  -3.047  25.479  1.00 65.13      A    O  
ATOM   1264  CB  HIS A 884       9.565  -2.063  27.897  1.00 65.13      A    C  
ATOM   1263  CG  HIS A 884       8.419  -1.218  27.432  1.00 65.13      A    C  
ATOM   1266  CD2 HIS A 884       7.855  -0.121  28.007  1.00 65.13      A    C  
ATOM   1262  ND1 HIS A 884       7.701  -1.451  26.282  1.00 65.13      A    N  
ATOM   1267  CE1 HIS A 884       6.744  -0.492  26.218  1.00 65.13      A    C  
ATOM   1265  NE2 HIS A 884       6.797   0.337  27.245  1.00 65.13      A    N  
ATOM   1270  N   ARG A 885      11.079  -0.842  25.050  1.00 93.25      A    N  
ATOM   1271  CA  ARG A 885      11.270  -1.007  23.638  1.00 93.25      A    C  
ATOM   1279  C   ARG A 885      12.526  -1.824  23.458  1.00 93.25      A    C  
ATOM   1280  O   ARG A 885      12.690  -2.541  22.472  1.00 93.25      A    O  
ATOM   1272  CB  ARG A 885      11.492   0.332  22.914  1.00 93.25      A    C  
ATOM   1273  CG  ARG A 885      10.251   1.224  22.873  1.00 93.25      A    C  
ATOM   1274  CD  ARG A 885       9.403   1.001  21.620  1.00 93.25      A    C  
ATOM   1275  NE  ARG A 885      10.273   1.319  20.453  1.00 93.25      A    N  
ATOM   1276  CZ  ARG A 885       9.886   0.980  19.188  1.00 93.25      A    C  
ATOM   1277  NH1 ARG A 885       8.689   0.357  18.984  1.00 93.25      A    N1+
ATOM   1278  NH2 ARG A 885      10.695   1.270  18.127  1.00 93.25      A    N  
ATOM   1281  N   MET A 886      13.442  -1.713  24.434  1.00 59.84      A    N  
ATOM   1282  CA  MET A 886      14.724  -2.355  24.563  1.00 59.84      A    C  
ATOM   1287  C   MET A 886      14.542  -3.832  24.786  1.00 59.84      A    C  
ATOM   1288  O   MET A 886      15.519  -4.579  24.771  1.00 59.84      A    O  
ATOM   1283  CB  MET A 886      15.551  -1.820  25.745  1.00 59.84      A    C  
ATOM   1284  CG  MET A 886      15.977  -0.360  25.581  1.00 59.84      A    C  
ATOM   1285  SD  MET A 886      17.088  -0.058  24.174  1.00 59.84      A    S  
ATOM   1286  CE  MET A 886      18.516  -0.889  24.925  1.00 59.84      A    C  
ATOM   1289  N   LYS A 887      13.294  -4.283  25.028  1.00 55.35      A    N  
ATOM   1290  CA  LYS A 887      12.967  -5.626  25.445  1.00 55.35      A    C  
ATOM   1296  C   LYS A 887      13.733  -6.646  24.653  1.00 55.35      A    C  
ATOM   1297  O   LYS A 887      14.236  -7.605  25.238  1.00 55.35      A    O  
ATOM   1291  CB  LYS A 887      11.480  -5.944  25.224  1.00 55.35      A    C  
ATOM   1292  CG  LYS A 887      11.080  -7.360  25.642  1.00 55.35      A    C  
ATOM   1293  CD  LYS A 887       9.575  -7.618  25.551  1.00 55.35      A    C  
ATOM   1294  CE  LYS A 887       9.196  -9.083  25.773  1.00 55.35      A    C  
ATOM   1295  NZ  LYS A 887       7.728  -9.249  25.676  1.00 55.35      A    N1+
ATOM   1298  N   ASN A 888      13.848  -6.497  23.318  1.00 32.88      A    N  
ATOM   1299  CA  ASN A 888      14.619  -7.462  22.578  1.00 32.88      A    C  
ATOM   1304  C   ASN A 888      15.799  -6.740  21.988  1.00 32.88      A    C  
ATOM   1305  O   ASN A 888      15.649  -5.758  21.265  1.00 32.88      A    O  
ATOM   1300  CB  ASN A 888      13.838  -8.088  21.409  1.00 32.88      A    C  
ATOM   1301  CG  ASN A 888      14.645  -9.250  20.847  1.00 32.88      A    C  
ATOM   1303  ND2 ASN A 888      14.127  -9.873  19.754  1.00 32.88      A    N  
ATOM   1302  OD1 ASN A 888      15.711  -9.594  21.355  1.00 32.88      A    O  
ATOM   1306  N   HIS A 889      17.012  -7.254  22.268  1.00 41.63      A    N  
ATOM   1307  CA  HIS A 889      18.265  -6.713  21.815  1.00 41.63      A    C  
ATOM   1314  C   HIS A 889      18.303  -6.852  20.320  1.00 41.63      A    C  
ATOM   1315  O   HIS A 889      19.114  -6.233  19.635  1.00 41.63      A    O  
ATOM   1310  CB  HIS A 889      19.473  -7.472  22.388  1.00 41.63      A    C  
ATOM   1309  CG  HIS A 889      20.792  -6.862  22.017  1.00 41.63      A    C  
ATOM   1312  CD2 HIS A 889      21.631  -7.147  20.983  1.00 41.63      A    C  
ATOM   1308  ND1 HIS A 889      21.399  -5.848  22.724  1.00 41.63      A    N  
ATOM   1313  CE1 HIS A 889      22.565  -5.572  22.088  1.00 41.63      A    C  
ATOM   1311  NE2 HIS A 889      22.750  -6.335  21.026  1.00 41.63      A    N  
ATOM   1316  N   HIS A 890      17.477  -7.753  19.773  1.00 37.46      A    N  
ATOM   1317  CA  HIS A 890      17.408  -7.931  18.354  1.00 37.46      A    C  
ATOM   1324  C   HIS A 890      16.875  -6.667  17.756  1.00 37.46      A    C  
ATOM   1325  O   HIS A 890      17.163  -6.367  16.599  1.00 37.46      A    O  
ATOM   1320  CB  HIS A 890      16.472  -9.078  17.937  1.00 37.46      A    C  
ATOM   1319  CG  HIS A 890      16.599  -9.436  16.487  1.00 37.46      A    C  
ATOM   1322  CD2 HIS A 890      15.922  -8.971  15.403  1.00 37.46      A    C  
ATOM   1318  ND1 HIS A 890      17.497 -10.361  16.003  1.00 37.46      A    N  
ATOM   1323  CE1 HIS A 890      17.321 -10.410  14.658  1.00 37.46      A    C  
ATOM   1321  NE2 HIS A 890      16.376  -9.583  14.248  1.00 37.46      A    N  
ATOM   1326  N   CYS A 891      16.066  -5.906  18.530  1.00 31.42      A    N  
ATOM   1327  CA  CYS A 891      15.478  -4.681  18.053  1.00 31.42      A    C  
ATOM   1330  C   CYS A 891      16.595  -3.852  17.501  1.00 31.42      A    C  
ATOM   1331  O   CYS A 891      17.710  -3.848  18.020  1.00 31.42      A    O  
ATOM   1328  CB  CYS A 891      14.768  -3.860  19.143  1.00 31.42      A    C  
ATOM   1329  SG  CYS A 891      14.044  -2.326  18.490  1.00 31.42      A    S  
ATOM   1332  N   LYS A 892      16.308  -3.126  16.404  1.00 28.01      A    N  
ATOM   1333  CA  LYS A 892      17.315  -2.407  15.686  1.00 28.01      A    C  
ATOM   1339  C   LYS A 892      17.968  -1.387  16.570  1.00 28.01      A    C  
ATOM   1340  O   LYS A 892      19.194  -1.283  16.597  1.00 28.01      A    O  
ATOM   1334  CB  LYS A 892      16.745  -1.667  14.465  1.00 28.01      A    C  
ATOM   1335  CG  LYS A 892      17.812  -1.018  13.580  1.00 28.01      A    C  
ATOM   1336  CD  LYS A 892      17.276  -0.566  12.221  1.00 28.01      A    C  
ATOM   1337  CE  LYS A 892      18.333   0.088  11.327  1.00 28.01      A    C  
ATOM   1338  NZ  LYS A 892      17.726   0.493  10.040  1.00 28.01      A    N1+
ATOM   1341  N   LEU A 893      17.174  -0.637  17.357  1.00 73.23      A    N  
ATOM   1342  CA  LEU A 893      17.712   0.446  18.135  1.00 73.23      A    C  
ATOM   1347  C   LEU A 893      18.730  -0.038  19.123  1.00 73.23      A    C  
ATOM   1348  O   LEU A 893      19.789   0.575  19.269  1.00 73.23      A    O  
ATOM   1343  CB  LEU A 893      16.636   1.203  18.937  1.00 73.23      A    C  
ATOM   1344  CG  LEU A 893      15.633   1.984  18.066  1.00 73.23      A    C  
ATOM   1345  CD1 LEU A 893      14.811   1.046  17.169  1.00 73.23      A    C  
ATOM   1346  CD2 LEU A 893      14.751   2.907  18.922  1.00 73.23      A    C  
ATOM   1349  N   THR A 894      18.462  -1.175  19.789  1.00 37.64      A    N  
ATOM   1350  CA  THR A 894      19.320  -1.626  20.848  1.00 37.64      A    C  
ATOM   1354  C   THR A 894      20.726  -1.758  20.347  1.00 37.64      A    C  
ATOM   1355  O   THR A 894      21.663  -1.319  21.014  1.00 37.64      A    O  
ATOM   1351  CB  THR A 894      18.841  -2.902  21.450  1.00 37.64      A    C  
ATOM   1353  CG2 THR A 894      17.497  -2.653  22.155  1.00 37.64      A    C  
ATOM   1352  OG1 THR A 894      18.674  -3.850  20.418  1.00 37.64      A    O  
ATOM   1356  N   GLN A 895      20.919  -2.369  19.165  1.00 35.91      A    N  
ATOM   1357  CA  GLN A 895      22.227  -2.518  18.587  1.00 35.91      A    C  
ATOM   1363  C   GLN A 895      22.742  -1.208  18.065  1.00 35.91      A    C  
ATOM   1364  O   GLN A 895      23.921  -0.889  18.215  1.00 35.91      A    O  
ATOM   1358  CB  GLN A 895      22.219  -3.488  17.396  1.00 35.91      A    C  
ATOM   1359  CG  GLN A 895      21.777  -4.906  17.763  1.00 35.91      A    C  
ATOM   1360  CD  GLN A 895      21.747  -5.732  16.486  1.00 35.91      A    C  
ATOM   1362  NE2 GLN A 895      20.869  -6.771  16.456  1.00 35.91      A    N  
ATOM   1361  OE1 GLN A 895      22.478  -5.457  15.536  1.00 35.91      A    O  
ATOM   1365  N   VAL A 896      21.854  -0.406  17.447  1.00 32.16      A    N  
ATOM   1366  CA  VAL A 896      22.236   0.812  16.791  1.00 32.16      A    C  
ATOM   1370  C   VAL A 896      22.843   1.719  17.804  1.00 32.16      A    C  
ATOM   1371  O   VAL A 896      23.720   2.495  17.474  1.00 32.16      A    O  
ATOM   1367  CB  VAL A 896      21.071   1.545  16.190  1.00 32.16      A    C  
ATOM   1368  CG1 VAL A 896      21.566   2.902  15.660  1.00 32.16      A    C  
ATOM   1369  CG2 VAL A 896      20.434   0.659  15.107  1.00 32.16      A    C  
ATOM   1372  N   LEU A 897      22.408   1.695  19.068  1.00 38.17      A    N  
ATOM   1373  CA  LEU A 897      23.003   2.586  20.024  1.00 38.17      A    C  
ATOM   1378  C   LEU A 897      24.456   2.253  20.150  1.00 38.17      A    C  
ATOM   1379  O   LEU A 897      25.276   3.117  20.454  1.00 38.17      A    O  
ATOM   1374  CB  LEU A 897      22.338   2.491  21.407  1.00 38.17      A    C  
ATOM   1375  CG  LEU A 897      20.865   2.939  21.360  1.00 38.17      A    C  
ATOM   1376  CD1 LEU A 897      20.202   2.866  22.744  1.00 38.17      A    C  
ATOM   1377  CD2 LEU A 897      20.730   4.320  20.698  1.00 38.17      A    C  
ATOM   1380  N   ASN A 898      24.804   0.965  19.983  1.00 26.39      A    N  
ATOM   1381  CA  ASN A 898      26.178   0.550  20.013  1.00 26.39      A    C  
ATOM   1386  C   ASN A 898      26.866   1.121  18.811  1.00 26.39      A    C  
ATOM   1387  O   ASN A 898      28.013   1.555  18.895  1.00 26.39      A    O  
ATOM   1382  CB  ASN A 898      26.323  -0.978  19.968  1.00 26.39      A    C  
ATOM   1383  CG  ASN A 898      25.789  -1.513  21.286  1.00 26.39      A    C  
ATOM   1385  ND2 ASN A 898      24.643  -2.243  21.231  1.00 26.39      A    N  
ATOM   1384  OD1 ASN A 898      26.366  -1.272  22.346  1.00 26.39      A    O  
ATOM   1388  N   THR A 899      26.182   1.118  17.648  1.00103.97      A    N  
ATOM   1389  CA  THR A 899      26.767   1.645  16.446  1.00103.97      A    C  
ATOM   1393  C   THR A 899      26.845   3.142  16.562  1.00103.97      A    C  
ATOM   1394  O   THR A 899      27.655   3.805  15.920  1.00103.97      A    O  
ATOM   1390  CB  THR A 899      26.049   1.264  15.174  1.00103.97      A    C  
ATOM   1392  CG2 THR A 899      24.776   2.104  14.987  1.00103.97      A    C  
ATOM   1391  OG1 THR A 899      26.911   1.477  14.067  1.00103.97      A    O  
ATOM   1395  N   HIS A 900      25.963   3.692  17.408  1.00 65.76      A    N  
ATOM   1396  CA  HIS A 900      25.695   5.066  17.697  1.00 65.76      A    C  
ATOM   1403  C   HIS A 900      26.876   5.644  18.401  1.00 65.76      A    C  
ATOM   1404  O   HIS A 900      26.969   6.862  18.548  1.00 65.76      A    O  
ATOM   1399  CB  HIS A 900      24.455   5.265  18.587  1.00 65.76      A    C  
ATOM   1398  CG  HIS A 900      24.031   6.701  18.670  1.00 65.76      A    C  
ATOM   1401  CD2 HIS A 900      23.102   7.382  17.944  1.00 65.76      A    C  
ATOM   1397  ND1 HIS A 900      24.567   7.617  19.546  1.00 65.76      A    N  
ATOM   1402  CE1 HIS A 900      23.943   8.797  19.309  1.00 65.76      A    C  
ATOM   1400  NE2 HIS A 900      23.045   8.704  18.344  1.00 65.76      A    N  
ATOM   1405  N   TYR A 901      27.784   4.788  18.915  1.00132.25      A    N  
ATOM   1406  CA  TYR A 901      28.870   5.316  19.685  1.00132.25      A    C  
ATOM   1415  C   TYR A 901      28.181   5.705  20.952  1.00132.25      A    C  
ATOM   1416  O   TYR A 901      27.018   5.335  21.125  1.00132.25      A    O  
ATOM   1407  CB  TYR A 901      29.631   6.509  19.079  1.00132.25      A    C  
ATOM   1408  CG  TYR A 901      30.877   6.611  19.892  1.00132.25      A    C  
ATOM   1409  CD1 TYR A 901      31.857   5.656  19.742  1.00132.25      A    C  
ATOM   1410  CD2 TYR A 901      31.081   7.639  20.783  1.00132.25      A    C  
ATOM   1411  CE1 TYR A 901      33.016   5.713  20.475  1.00132.25      A    C  
ATOM   1412  CE2 TYR A 901      32.241   7.703  21.520  1.00132.25      A    C  
ATOM   1413  CZ  TYR A 901      33.209   6.738  21.369  1.00132.25      A    C  
ATOM   1414  OH  TYR A 901      34.400   6.798  22.124  1.00132.25      A    O  
ATOM   1417  N   VAL A 902      28.853   6.341  21.933  1.00 60.54      A    N  
ATOM   1418  CA  VAL A 902      28.056   6.492  23.113  1.00 60.54      A    C  
ATOM   1422  C   VAL A 902      28.111   7.821  23.791  1.00 60.54      A    C  
ATOM   1423  O   VAL A 902      29.010   8.640  23.597  1.00 60.54      A    O  
ATOM   1419  CB  VAL A 902      28.339   5.449  24.156  1.00 60.54      A    C  
ATOM   1420  CG1 VAL A 902      28.000   4.072  23.564  1.00 60.54      A    C  
ATOM   1421  CG2 VAL A 902      29.797   5.591  24.624  1.00 60.54      A    C  
ATOM   1424  N   ALA A 903      27.025   8.066  24.557  1.00 37.00      A    N  
ATOM   1425  CA  ALA A 903      26.934   9.124  25.517  1.00 37.00      A    C  
ATOM   1427  C   ALA A 903      27.600   8.522  26.734  1.00 37.00      A    C  
ATOM   1428  O   ALA A 903      27.541   7.306  26.918  1.00 37.00      A    O  
ATOM   1426  CB  ALA A 903      25.482   9.484  25.895  1.00 37.00      A    C  
ATOM   1429  N   PRO A 904      28.264   9.293  27.554  1.00 77.61      A    N  
ATOM   1430  CA  PRO A 904      28.831   8.712  28.723  1.00 77.61      A    C  
ATOM   1434  C   PRO A 904      27.924   8.010  29.675  1.00 77.61      A    C  
ATOM   1435  O   PRO A 904      28.406   7.086  30.327  1.00 77.61      A    O  
ATOM   1432  CB  PRO A 904      29.760   9.754  29.322  1.00 77.61      A    C  
ATOM   1433  CG  PRO A 904      30.363  10.362  28.050  1.00 77.61      A    C  
ATOM   1431  CD  PRO A 904      29.288  10.120  26.972  1.00 77.61      A    C  
ATOM   1436  N   ARG A 905      26.640   8.385  29.804  1.00 83.06      A    N  
ATOM   1437  CA  ARG A 905      25.872   7.617  30.745  1.00 83.06      A    C  
ATOM   1445  C   ARG A 905      24.537   7.340  30.147  1.00 83.06      A    C  
ATOM   1446  O   ARG A 905      23.994   8.197  29.471  1.00 83.06      A    O  
ATOM   1438  CB  ARG A 905      25.699   8.333  32.090  1.00 83.06      A    C  
ATOM   1439  CG  ARG A 905      27.058   8.503  32.774  1.00 83.06      A    C  
ATOM   1440  CD  ARG A 905      27.053   9.331  34.054  1.00 83.06      A    C  
ATOM   1441  NE  ARG A 905      28.450   9.331  34.570  1.00 83.06      A    N  
ATOM   1442  CZ  ARG A 905      29.342  10.253  34.111  1.00 83.06      A    C  
ATOM   1443  NH1 ARG A 905      28.923  11.241  33.272  1.00 83.06      A    N1+
ATOM   1444  NH2 ARG A 905      30.651  10.188  34.485  1.00 83.06      A    N  
ATOM   1447  N   ARG A 906      23.958   6.141  30.365  1.00 42.12      A    N  
ATOM   1448  CA  ARG A 906      22.702   5.820  29.734  1.00 42.12      A    C  
ATOM   1456  C   ARG A 906      21.668   5.576  30.801  1.00 42.12      A    C  
ATOM   1457  O   ARG A 906      21.983   5.124  31.899  1.00 42.12      A    O  
ATOM   1449  CB  ARG A 906      22.788   4.582  28.826  1.00 42.12      A    C  
ATOM   1450  CG  ARG A 906      23.826   4.759  27.715  1.00 42.12      A    C  
ATOM   1451  CD  ARG A 906      23.686   3.766  26.562  1.00 42.12      A    C  
ATOM   1452  NE  ARG A 906      23.822   2.388  27.110  1.00 42.12      A    N  
ATOM   1453  CZ  ARG A 906      25.040   1.773  27.147  1.00 42.12      A    C  
ATOM   1454  NH1 ARG A 906      26.170   2.455  26.798  1.00 42.12      A    N1+
ATOM   1455  NH2 ARG A 906      25.123   0.462  27.512  1.00 42.12      A    N  
ATOM   1458  N   LEU A 907      20.390   5.891  30.491  1.00 98.34      A    N  
ATOM   1459  CA  LEU A 907      19.344   5.826  31.469  1.00 98.34      A    C  
ATOM   1464  C   LEU A 907      18.062   5.418  30.802  1.00 98.34      A    C  
ATOM   1465  O   LEU A 907      17.821   5.756  29.643  1.00 98.34      A    O  
ATOM   1460  CB  LEU A 907      19.191   7.186  32.186  1.00 98.34      A    C  
ATOM   1461  CG  LEU A 907      18.136   7.284  33.305  1.00 98.34      A    C  
ATOM   1462  CD1 LEU A 907      18.325   8.590  34.078  1.00 98.34      A    C  
ATOM   1463  CD2 LEU A 907      16.701   7.197  32.773  1.00 98.34      A    C  
ATOM   1466  N   LEU A 908      17.196   4.696  31.551  1.00 68.67      A    N  
ATOM   1467  CA  LEU A 908      16.030   4.052  31.000  1.00 68.67      A    C  
ATOM   1472  C   LEU A 908      14.823   4.296  31.870  1.00 68.67      A    C  
ATOM   1473  O   LEU A 908      14.933   4.753  33.007  1.00 68.67      A    O  
ATOM   1468  CB  LEU A 908      16.234   2.523  31.022  1.00 68.67      A    C  
ATOM   1469  CG  LEU A 908      15.140   1.646  30.388  1.00 68.67      A    C  
ATOM   1470  CD1 LEU A 908      15.268   1.617  28.860  1.00 68.67      A    C  
ATOM   1471  CD2 LEU A 908      15.127   0.239  31.002  1.00 68.67      A    C  
ATOM   1474  N   LEU A 909      13.620   4.001  31.320  1.00 49.73      A    N  
ATOM   1475  CA  LEU A 909      12.373   4.079  32.046  1.00 49.73      A    C  
ATOM   1480  C   LEU A 909      11.495   2.948  31.596  1.00 49.73      A    C  
ATOM   1481  O   LEU A 909      11.770   2.297  30.588  1.00 49.73      A    O  
ATOM   1476  CB  LEU A 909      11.587   5.377  31.792  1.00 49.73      A    C  
ATOM   1477  CG  LEU A 909      12.296   6.651  32.288  1.00 49.73      A    C  
ATOM   1478  CD1 LEU A 909      11.436   7.898  32.034  1.00 49.73      A    C  
ATOM   1479  CD2 LEU A 909      12.727   6.518  33.757  1.00 49.73      A    C  
ATOM   1482  N   THR A 910      10.441   2.635  32.383  1.00113.73      A    N  
ATOM   1483  CA  THR A 910       9.492   1.633  31.973  1.00113.73      A    C  
ATOM   1487  C   THR A 910       8.222   1.810  32.732  1.00113.73      A    C  
ATOM   1488  O   THR A 910       8.236   2.219  33.893  1.00113.73      A    O  
ATOM   1484  CB  THR A 910       9.943   0.228  32.249  1.00113.73      A    C  
ATOM   1486  CG2 THR A 910      10.120   0.060  33.768  1.00113.73      A    C  
ATOM   1485  OG1 THR A 910       8.986  -0.699  31.758  1.00113.73      A    O  
ATOM   1489  N   GLY A 911       7.068   1.600  32.063  1.00 34.50      A    N  
ATOM   1490  CA  GLY A 911       5.873   1.536  32.847  1.00 34.50      A    C  
ATOM   1491  C   GLY A 911       5.907   0.220  33.570  1.00 34.50      A    C  
ATOM   1492  O   GLY A 911       5.825   0.167  34.796  1.00 34.50      A    O  
ATOM   1493  N   THR A 912       6.089  -0.880  32.802  1.00110.73      A    N  
ATOM   1494  CA  THR A 912       6.095  -2.206  33.355  1.00110.73      A    C  
ATOM   1498  C   THR A 912       7.204  -3.001  32.710  1.00110.73      A    C  
ATOM   1499  O   THR A 912       7.282  -3.094  31.487  1.00110.73      A    O  
ATOM   1495  CB  THR A 912       4.793  -2.912  33.107  1.00110.73      A    C  
ATOM   1497  CG2 THR A 912       4.542  -2.953  31.591  1.00110.73      A    C  
ATOM   1496  OG1 THR A 912       4.814  -4.217  33.661  1.00110.73      A    O  
ATOM   1500  N   PRO A 913       8.068  -3.575  33.515  1.00 65.34      A    N  
ATOM   1501  CA  PRO A 913       9.086  -4.472  33.019  1.00 65.34      A    C  
ATOM   1505  C   PRO A 913       8.328  -5.696  32.599  1.00 65.34      A    C  
ATOM   1506  O   PRO A 913       7.198  -5.874  33.055  1.00 65.34      A    O  
ATOM   1503  CB  PRO A 913      10.047  -4.696  34.183  1.00 65.34      A    C  
ATOM   1504  CG  PRO A 913       9.906  -3.413  35.024  1.00 65.34      A    C  
ATOM   1502  CD  PRO A 913       8.467  -2.936  34.761  1.00 65.34      A    C  
ATOM   1507  N   LEU A 914       8.933  -6.571  31.771  1.00 78.33      A    N  
ATOM   1508  CA  LEU A 914       8.145  -7.567  31.103  1.00 78.33      A    C  
ATOM   1513  C   LEU A 914       8.435  -8.986  31.478  1.00 78.33      A    C  
ATOM   1514  O   LEU A 914       9.030  -9.300  32.509  1.00 78.33      A    O  
ATOM   1509  CB  LEU A 914       8.247  -7.427  29.573  1.00 78.33      A    C  
ATOM   1510  CG  LEU A 914       7.678  -6.083  29.074  1.00 78.33      A    C  
ATOM   1511  CD1 LEU A 914       7.786  -5.943  27.549  1.00 78.33      A    C  
ATOM   1512  CD2 LEU A 914       6.239  -5.870  29.572  1.00 78.33      A    C  
ATOM   1515  N   GLN A 915       8.006  -9.869  30.552  1.00 72.68      A    N  
ATOM   1516  CA  GLN A 915       7.862 -11.296  30.631  1.00 72.68      A    C  
ATOM   1522  C   GLN A 915       8.944 -11.917  31.466  1.00 72.68      A    C  
ATOM   1523  O   GLN A 915      10.108 -11.525  31.441  1.00 72.68      A    O  
ATOM   1517  CB  GLN A 915       7.880 -11.934  29.234  1.00 72.68      A    C  
ATOM   1518  CG  GLN A 915       7.116 -13.247  29.146  1.00 72.68      A    C  
ATOM   1519  CD  GLN A 915       5.637 -12.881  29.111  1.00 72.68      A    C  
ATOM   1521  NE2 GLN A 915       4.788 -13.853  28.681  1.00 72.68      A    N  
ATOM   1520  OE1 GLN A 915       5.248 -11.765  29.449  1.00 72.68      A    O  
ATOM   1524  N   ASN A 916       8.529 -12.939  32.233  1.00 68.53      A    N  
ATOM   1525  CA  ASN A 916       9.277 -13.712  33.184  1.00 68.53      A    C  
ATOM   1530  C   ASN A 916      10.312 -14.511  32.464  1.00 68.53      A    C  
ATOM   1531  O   ASN A 916      11.239 -15.026  33.087  1.00 68.53      A    O  
ATOM   1526  CB  ASN A 916       8.361 -14.658  33.955  1.00 68.53      A    C  
ATOM   1527  CG  ASN A 916       7.314 -13.741  34.560  1.00 68.53      A    C  
ATOM   1529  ND2 ASN A 916       7.727 -12.914  35.557  1.00 68.53      A    N  
ATOM   1528  OD1 ASN A 916       6.155 -13.751  34.145  1.00 68.53      A    O  
ATOM   1532  N   LYS A 917      10.150 -14.665  31.136  1.00 86.93      A    N  
ATOM   1533  CA  LYS A 917      11.112 -15.373  30.339  1.00 86.93      A    C  
ATOM   1539  C   LYS A 917      12.414 -14.700  30.629  1.00 86.93      A    C  
ATOM   1540  O   LYS A 917      13.472 -15.326  30.656  1.00 86.93      A    O  
ATOM   1534  CB  LYS A 917      10.839 -15.243  28.830  1.00 86.93      A    C  
ATOM   1535  CG  LYS A 917      11.844 -15.991  27.954  1.00 86.93      A    C  
ATOM   1536  CD  LYS A 917      11.405 -16.114  26.492  1.00 86.93      A    C  
ATOM   1537  CE  LYS A 917      10.215 -17.053  26.292  1.00 86.93      A    C  
ATOM   1538  NZ  LYS A 917       8.979 -16.420  26.805  1.00 86.93      A    N1+
ATOM   1541  N   LEU A 918      12.344 -13.380  30.868  1.00 77.65      A    N  
ATOM   1542  CA  LEU A 918      13.445 -12.578  31.309  1.00 77.65      A    C  
ATOM   1547  C   LEU A 918      14.642 -12.484  30.427  1.00 77.65      A    C  
ATOM   1548  O   LEU A 918      15.758 -12.636  30.927  1.00 77.65      A    O  
ATOM   1543  CB  LEU A 918      13.925 -12.959  32.721  1.00 77.65      A    C  
ATOM   1544  CG  LEU A 918      12.839 -12.758  33.793  1.00 77.65      A    C  
ATOM   1545  CD1 LEU A 918      13.359 -13.091  35.198  1.00 77.65      A    C  
ATOM   1546  CD2 LEU A 918      12.216 -11.358  33.699  1.00 77.65      A    C  
ATOM   1549  N   PRO A 919      14.491 -12.340  29.139  1.00 83.46      A    N  
ATOM   1550  CA  PRO A 919      15.561 -11.763  28.388  1.00 83.46      A    C  
ATOM   1554  C   PRO A 919      15.300 -10.317  28.592  1.00 83.46      A    C  
ATOM   1555  O   PRO A 919      16.089  -9.537  28.099  1.00 83.46      A    O  
ATOM   1552  CB  PRO A 919      15.378 -12.222  26.939  1.00 83.46      A    C  
ATOM   1553  CG  PRO A 919      13.926 -12.722  26.875  1.00 83.46      A    C  
ATOM   1551  CD  PRO A 919      13.652 -13.192  28.308  1.00 83.46      A    C  
ATOM   1556  N   GLU A 920      14.168  -9.928  29.220  1.00 63.41      A    N  
ATOM   1557  CA  GLU A 920      13.862  -8.537  29.439  1.00 63.41      A    C  
ATOM   1563  C   GLU A 920      14.843  -7.968  30.410  1.00 63.41      A    C  
ATOM   1564  O   GLU A 920      15.484  -6.952  30.144  1.00 63.41      A    O  
ATOM   1558  CB  GLU A 920      12.450  -8.323  30.013  1.00 63.41      A    C  
ATOM   1559  CG  GLU A 920      11.330  -8.590  29.003  1.00 63.41      A    C  
ATOM   1560  CD  GLU A 920      11.167 -10.095  28.821  1.00 63.41      A    C  
ATOM   1561  OE1 GLU A 920      11.756 -10.862  29.627  1.00 63.41      A    O  
ATOM   1562  OE2 GLU A 920      10.445 -10.497  27.870  1.00 63.41      A    O1-
ATOM   1565  N   LEU A 921      15.020  -8.644  31.557  1.00 67.40      A    N  
ATOM   1566  CA  LEU A 921      15.979  -8.192  32.519  1.00 67.40      A    C  
ATOM   1571  C   LEU A 921      17.295  -8.281  31.826  1.00 67.40      A    C  
ATOM   1572  O   LEU A 921      18.172  -7.447  32.023  1.00 67.40      A    O  
ATOM   1567  CB  LEU A 921      16.045  -9.085  33.769  1.00 67.40      A    C  
ATOM   1568  CG  LEU A 921      14.899  -8.854  34.772  1.00 67.40      A    C  
ATOM   1569  CD1 LEU A 921      15.158  -7.608  35.626  1.00 67.40      A    C  
ATOM   1570  CD2 LEU A 921      13.544  -8.758  34.065  1.00 67.40      A    C  
ATOM   1573  N   TRP A 922      17.485  -9.316  30.993  1.00 44.13      A    N  
ATOM   1574  CA  TRP A 922      18.745  -9.415  30.324  1.00 44.13      A    C  
ATOM   1585  C   TRP A 922      18.957  -8.233  29.410  1.00 44.13      A    C  
ATOM   1586  O   TRP A 922      19.934  -7.502  29.529  1.00 44.13      A    O  
ATOM   1575  CB  TRP A 922      18.876 -10.711  29.504  1.00 44.13      A    C  
ATOM   1576  CG  TRP A 922      18.974 -11.934  30.383  1.00 44.13      A    C  
ATOM   1578  CD1 TRP A 922      18.997 -12.003  31.745  1.00 44.13      A    C  
ATOM   1577  CD2 TRP A 922      19.064 -13.286  29.907  1.00 44.13      A    C  
ATOM   1580  CE2 TRP A 922      19.141 -14.113  31.028  1.00 44.13      A    C  
ATOM   1581  CE3 TRP A 922      19.087 -13.797  28.641  1.00 44.13      A    C  
ATOM   1579  NE1 TRP A 922      19.098 -13.311  32.148  1.00 44.13      A    N  
ATOM   1582  CZ2 TRP A 922      19.236 -15.470  30.899  1.00 44.13      A    C  
ATOM   1583  CZ3 TRP A 922      19.183 -15.165  28.514  1.00 44.13      A    C  
ATOM   1584  CH2 TRP A 922      19.257 -15.986  29.621  1.00 44.13      A    C  
ATOM   1587  N   ALA A 923      18.005  -7.964  28.508  1.00 31.37      A    N  
ATOM   1588  CA  ALA A 923      18.144  -6.984  27.481  1.00 31.37      A    C  
ATOM   1590  C   ALA A 923      18.347  -5.649  28.123  1.00 31.37      A    C  
ATOM   1591  O   ALA A 923      19.327  -4.965  27.832  1.00 31.37      A    O  
ATOM   1589  CB  ALA A 923      16.902  -6.884  26.578  1.00 31.37      A    C  
ATOM   1592  N   LEU A 924      17.447  -5.259  29.049  1.00 82.83      A    N  
ATOM   1593  CA  LEU A 924      17.597  -3.974  29.662  1.00 82.83      A    C  
ATOM   1598  C   LEU A 924      18.817  -3.933  30.534  1.00 82.83      A    C  
ATOM   1599  O   LEU A 924      19.727  -3.142  30.297  1.00 82.83      A    O  
ATOM   1594  CB  LEU A 924      16.387  -3.555  30.510  1.00 82.83      A    C  
ATOM   1595  CG  LEU A 924      15.129  -3.306  29.660  1.00 82.83      A    C  
ATOM   1596  CD1 LEU A 924      14.612  -4.604  29.022  1.00 82.83      A    C  
ATOM   1597  CD2 LEU A 924      14.055  -2.553  30.456  1.00 82.83      A    C  
ATOM   1600  N   LEU A 925      18.925  -4.866  31.497  1.00 92.58      A    N  
ATOM   1601  CA  LEU A 925      19.964  -4.782  32.485  1.00 92.58      A    C  
ATOM   1606  C   LEU A 925      21.290  -4.849  31.788  1.00 92.58      A    C  
ATOM   1607  O   LEU A 925      22.184  -4.055  32.078  1.00 92.58      A    O  
ATOM   1602  CB  LEU A 925      19.862  -5.923  33.519  1.00 92.58      A    C  
ATOM   1603  CG  LEU A 925      20.594  -5.732  34.861  1.00 92.58      A    C  
ATOM   1604  CD1 LEU A 925      20.497  -7.004  35.706  1.00 92.58      A    C  
ATOM   1605  CD2 LEU A 925      22.029  -5.244  34.709  1.00 92.58      A    C  
ATOM   1608  N   ASN A 926      21.438  -5.767  30.812  1.00 38.23      A    N  
ATOM   1609  CA  ASN A 926      22.677  -5.910  30.099  1.00 38.23      A    C  
ATOM   1614  C   ASN A 926      22.976  -4.608  29.415  1.00 38.23      A    C  
ATOM   1615  O   ASN A 926      24.118  -4.154  29.383  1.00 38.23      A    O  
ATOM   1610  CB  ASN A 926      22.626  -7.004  29.017  1.00 38.23      A    C  
ATOM   1611  CG  ASN A 926      22.553  -8.365  29.704  1.00 38.23      A    C  
ATOM   1613  ND2 ASN A 926      23.398  -8.563  30.751  1.00 38.23      A    N  
ATOM   1612  OD1 ASN A 926      21.775  -9.236  29.317  1.00 38.23      A    O  
ATOM   1616  N   PHE A 927      21.936  -3.959  28.864  1.00 48.10      A    N  
ATOM   1617  CA  PHE A 927      22.082  -2.718  28.156  1.00 48.10      A    C  
ATOM   1625  C   PHE A 927      22.486  -1.638  29.118  1.00 48.10      A    C  
ATOM   1626  O   PHE A 927      23.002  -0.601  28.708  1.00 48.10      A    O  
ATOM   1618  CB  PHE A 927      20.801  -2.264  27.440  1.00 48.10      A    C  
ATOM   1619  CG  PHE A 927      21.142  -1.022  26.689  1.00 48.10      A    C  
ATOM   1620  CD1 PHE A 927      21.858  -1.094  25.517  1.00 48.10      A    C  
ATOM   1621  CD2 PHE A 927      20.738   0.211  27.145  1.00 48.10      A    C  
ATOM   1622  CE1 PHE A 927      22.176   0.044  24.814  1.00 48.10      A    C  
ATOM   1623  CE2 PHE A 927      21.050   1.352  26.447  1.00 48.10      A    C  
ATOM   1624  CZ  PHE A 927      21.773   1.271  25.280  1.00 48.10      A    C  
ATOM   1627  N   LEU A 928      22.177  -1.806  30.421  1.00 34.83      A    N  
ATOM   1628  CA  LEU A 928      22.504  -0.790  31.386  1.00 34.83      A    C  
ATOM   1633  C   LEU A 928      23.997  -0.596  31.459  1.00 34.83      A    C  
ATOM   1634  O   LEU A 928      24.463   0.543  31.489  1.00 34.83      A    O  
ATOM   1629  CB  LEU A 928      22.008  -1.139  32.800  1.00 34.83      A    C  
ATOM   1630  CG  LEU A 928      20.475  -1.230  32.900  1.00 34.83      A    C  
ATOM   1631  CD1 LEU A 928      20.024  -1.540  34.336  1.00 34.83      A    C  
ATOM   1632  CD2 LEU A 928      19.799   0.021  32.316  1.00 34.83      A    C  
ATOM   1635  N   LEU A 929      24.790  -1.690  31.510  1.00 43.00      A    N  
ATOM   1636  CA  LEU A 929      26.226  -1.557  31.566  1.00 43.00      A    C  
ATOM   1641  C   LEU A 929      26.839  -2.643  30.717  1.00 43.00      A    C  
ATOM   1642  O   LEU A 929      26.305  -3.749  30.632  1.00 43.00      A    O  
ATOM   1637  CB  LEU A 929      26.795  -1.731  32.985  1.00 43.00      A    C  
ATOM   1638  CG  LEU A 929      26.299  -0.680  33.999  1.00 43.00      A    C  
ATOM   1639  CD1 LEU A 929      26.913  -0.915  35.389  1.00 43.00      A    C  
ATOM   1640  CD2 LEU A 929      26.521   0.750  33.487  1.00 43.00      A    C  
ATOM   1643  N   PRO A 930      27.951  -2.370  30.075  1.00 51.72      A    N  
ATOM   1644  CA  PRO A 930      28.603  -3.376  29.273  1.00 51.72      A    C  
ATOM   1648  C   PRO A 930      29.062  -4.491  30.151  1.00 51.72      A    C  
ATOM   1649  O   PRO A 930      29.160  -5.624  29.683  1.00 51.72      A    O  
ATOM   1646  CB  PRO A 930      29.711  -2.645  28.521  1.00 51.72      A    C  
ATOM   1647  CG  PRO A 930      29.159  -1.212  28.380  1.00 51.72      A    C  
ATOM   1645  CD  PRO A 930      28.240  -1.026  29.601  1.00 51.72      A    C  
ATOM   1650  N   THR A 931      29.333  -4.188  31.430  1.00 85.92      A    N  
ATOM   1651  CA  THR A 931      29.754  -5.185  32.357  1.00 85.92      A    C  
ATOM   1655  C   THR A 931      28.647  -6.185  32.481  1.00 85.92      A    C  
ATOM   1656  O   THR A 931      28.876  -7.387  32.590  1.00 85.92      A    O  
ATOM   1652  CB  THR A 931      30.039  -4.626  33.721  1.00 85.92      A    C  
ATOM   1654  CG2 THR A 931      28.743  -4.059  34.325  1.00 85.92      A    C  
ATOM   1653  OG1 THR A 931      30.572  -5.641  34.557  1.00 85.92      A    O  
ATOM   1657  N   ILE A 932      27.397  -5.703  32.464  1.00 36.87      A    N  
ATOM   1658  CA  ILE A 932      26.257  -6.544  32.668  1.00 36.87      A    C  
ATOM   1663  C   ILE A 932      26.101  -7.551  31.565  1.00 36.87      A    C  
ATOM   1664  O   ILE A 932      25.924  -8.739  31.838  1.00 36.87      A    O  
ATOM   1659  CB  ILE A 932      25.012  -5.723  32.746  1.00 36.87      A    C  
ATOM   1661  CG1 ILE A 932      25.148  -4.728  33.913  1.00 36.87      A    C  
ATOM   1660  CG2 ILE A 932      23.823  -6.686  32.874  1.00 36.87      A    C  
ATOM   1662  CD1 ILE A 932      24.231  -3.511  33.816  1.00 36.87      A    C  
ATOM   1665  N   PHE A 933      26.186  -7.126  30.289  1.00 56.10      A    N  
ATOM   1666  CA  PHE A 933      25.976  -8.064  29.220  1.00 56.10      A    C  
ATOM   1674  C   PHE A 933      27.096  -9.046  29.211  1.00 56.10      A    C  
ATOM   1675  O   PHE A 933      26.915 -10.189  28.796  1.00 56.10      A    O  
ATOM   1667  CB  PHE A 933      25.782  -7.455  27.810  1.00 56.10      A    C  
ATOM   1668  CG  PHE A 933      27.010  -6.811  27.270  1.00 56.10      A    C  
ATOM   1669  CD1 PHE A 933      28.040  -7.576  26.772  1.00 56.10      A    C  
ATOM   1670  CD2 PHE A 933      27.115  -5.441  27.216  1.00 56.10      A    C  
ATOM   1671  CE1 PHE A 933      29.170  -6.984  26.256  1.00 56.10      A    C  
ATOM   1672  CE2 PHE A 933      28.242  -4.846  26.700  1.00 56.10      A    C  
ATOM   1673  CZ  PHE A 933      29.274  -5.615  26.222  1.00 56.10      A    C  
ATOM   1676  N   LYS A 934      28.302  -8.625  29.630  1.00 58.83      A    N  
ATOM   1677  CA  LYS A 934      29.343  -9.603  29.669  1.00 58.83      A    C  
ATOM   1683  C   LYS A 934      28.882 -10.646  30.648  1.00 58.83      A    C  
ATOM   1684  O   LYS A 934      29.176 -11.831  30.498  1.00 58.83      A    O  
ATOM   1678  CB  LYS A 934      30.724  -9.081  30.113  1.00 58.83      A    C  
ATOM   1679  CG  LYS A 934      30.908  -8.936  31.621  1.00 58.83      A    C  
ATOM   1680  CD  LYS A 934      32.368  -8.743  32.038  1.00 58.83      A    C  
ATOM   1681  CE  LYS A 934      32.562  -8.598  33.549  1.00 58.83      A    C  
ATOM   1682  NZ  LYS A 934      34.000  -8.446  33.861  1.00 58.83      A    N1+
ATOM   1685  N   SER A 935      28.137 -10.196  31.680  1.00 63.67      A    N  
ATOM   1686  CA  SER A 935      27.603 -10.974  32.770  1.00 63.67      A    C  
ATOM   1689  C   SER A 935      26.348 -11.725  32.399  1.00 63.67      A    C  
ATOM   1690  O   SER A 935      25.749 -12.332  33.283  1.00 63.67      A    O  
ATOM   1687  CB  SER A 935      27.132 -10.097  33.940  1.00 63.67      A    C  
ATOM   1688  OG  SER A 935      28.130  -9.163  34.310  1.00 63.67      A    O  
ATOM   1691  N   CYS A 936      25.903 -11.736  31.128  1.00 38.73      A    N  
ATOM   1692  CA  CYS A 936      24.589 -12.246  30.803  1.00 38.73      A    C  
ATOM   1695  C   CYS A 936      24.341 -13.630  31.345  1.00 38.73      A    C  
ATOM   1696  O   CYS A 936      23.332 -13.863  32.010  1.00 38.73      A    O  
ATOM   1693  CB  CYS A 936      24.337 -12.302  29.287  1.00 38.73      A    C  
ATOM   1694  SG  CYS A 936      22.683 -12.935  28.876  1.00 38.73      A    S  
ATOM   1697  N   SER A 937      25.248 -14.583  31.106  1.00 29.51      A    N  
ATOM   1698  CA  SER A 937      25.024 -15.925  31.560  1.00 29.51      A    C  
ATOM   1701  C   SER A 937      25.170 -16.026  33.048  1.00 29.51      A    C  
ATOM   1702  O   SER A 937      24.648 -16.958  33.659  1.00 29.51      A    O  
ATOM   1699  CB  SER A 937      26.011 -16.931  30.940  1.00 29.51      A    C  
ATOM   1700  OG  SER A 937      27.334 -16.637  31.363  1.00 29.51      A    O  
ATOM   1703  N   THR A 938      25.910 -15.094  33.677  1.00100.62      A    N  
ATOM   1704  CA  THR A 938      26.027 -15.153  35.104  1.00100.62      A    C  
ATOM   1708  C   THR A 938      24.649 -14.886  35.593  1.00100.62      A    C  
ATOM   1709  O   THR A 938      24.316 -15.215  36.726  1.00100.62      A    O  
ATOM   1705  CB  THR A 938      26.937 -14.136  35.736  1.00100.62      A    C  
ATOM   1707  CG2 THR A 938      26.165 -12.820  35.933  1.00100.62      A    C  
ATOM   1706  OG1 THR A 938      27.346 -14.598  37.014  1.00100.62      A    O  
ATOM   1710  N   PHE A 939      23.855 -14.163  34.776  1.00 38.65      A    N  
ATOM   1711  CA  PHE A 939      22.460 -13.961  35.047  1.00 38.65      A    C  
ATOM   1719  C   PHE A 939      21.764 -15.270  34.861  1.00 38.65      A    C  
ATOM   1720  O   PHE A 939      20.886 -15.644  35.635  1.00 38.65      A    O  
ATOM   1712  CB  PHE A 939      21.801 -12.929  34.111  1.00 38.65      A    C  
ATOM   1713  CG  PHE A 939      22.367 -11.587  34.440  1.00 38.65      A    C  
ATOM   1714  CD1 PHE A 939      21.892 -10.873  35.517  1.00 38.65      A    C  
ATOM   1715  CD2 PHE A 939      23.365 -11.034  33.671  1.00 38.65      A    C  
ATOM   1716  CE1 PHE A 939      22.412  -9.636  35.824  1.00 38.65      A    C  
ATOM   1717  CE2 PHE A 939      23.888  -9.800  33.971  1.00 38.65      A    C  
ATOM   1718  CZ  PHE A 939      23.411  -9.096  35.050  1.00 38.65      A    C  
ATOM   1721  N   GLU A 940      22.205 -16.046  33.854  1.00 48.66      A    N  
ATOM   1722  CA  GLU A 940      21.600 -17.302  33.516  1.00 48.66      A    C  
ATOM   1728  C   GLU A 940      21.607 -18.143  34.746  1.00 48.66      A    C  
ATOM   1729  O   GLU A 940      20.830 -19.089  34.854  1.00 48.66      A    O  
ATOM   1723  CB  GLU A 940      22.335 -18.055  32.391  1.00 48.66      A    C  
ATOM   1724  CG  GLU A 940      21.552 -19.263  31.871  1.00 48.66      A    C  
ATOM   1725  CD  GLU A 940      22.252 -19.790  30.626  1.00 48.66      A    C  
ATOM   1726  OE1 GLU A 940      23.471 -20.096  30.710  1.00 48.66      A    O  
ATOM   1727  OE2 GLU A 940      21.573 -19.888  29.569  1.00 48.66      A    O1-
ATOM   1730  N   GLN A 941      22.509 -17.852  35.702  1.00 46.81      A    N  
ATOM   1731  CA  GLN A 941      22.548 -18.665  36.876  1.00 46.81      A    C  
ATOM   1737  C   GLN A 941      21.206 -18.682  37.561  1.00 46.81      A    C  
ATOM   1738  O   GLN A 941      20.566 -19.728  37.649  1.00 46.81      A    O  
ATOM   1732  CB  GLN A 941      23.560 -18.134  37.904  1.00 46.81      A    C  
ATOM   1733  CG  GLN A 941      25.002 -18.130  37.397  1.00 46.81      A    C  
ATOM   1734  CD  GLN A 941      25.879 -17.565  38.504  1.00 46.81      A    C  
ATOM   1736  NE2 GLN A 941      26.935 -18.327  38.894  1.00 46.81      A    N  
ATOM   1735  OE1 GLN A 941      25.626 -16.474  39.012  1.00 46.81      A    O  
ATOM   1739  N   TRP A 942      20.733 -17.518  38.049  1.00 69.21      A    N  
ATOM   1740  CA  TRP A 942      19.468 -17.388  38.725  1.00 69.21      A    C  
ATOM   1751  C   TRP A 942      18.345 -17.310  37.732  1.00 69.21      A    C  
ATOM   1752  O   TRP A 942      17.186 -17.512  38.072  1.00 69.21      A    O  
ATOM   1741  CB  TRP A 942      19.400 -16.161  39.648  1.00 69.21      A    C  
ATOM   1742  CG  TRP A 942      20.343 -16.271  40.821  1.00 69.21      A    C  
ATOM   1744  CD1 TRP A 942      21.490 -15.579  41.078  1.00 69.21      A    C  
ATOM   1743  CD2 TRP A 942      20.190 -17.217  41.891  1.00 69.21      A    C  
ATOM   1746  CE2 TRP A 942      21.272 -17.043  42.754  1.00 69.21      A    C  
ATOM   1747  CE3 TRP A 942      19.231 -18.160  42.131  1.00 69.21      A    C  
ATOM   1745  NE1 TRP A 942      22.062 -16.033  42.244  1.00 69.21      A    N  
ATOM   1748  CZ2 TRP A 942      21.412 -17.812  43.873  1.00 69.21      A    C  
ATOM   1749  CZ3 TRP A 942      19.370 -18.929  43.265  1.00 69.21      A    C  
ATOM   1750  CH2 TRP A 942      20.440 -18.758  44.119  1.00 69.21      A    C  
ATOM   1753  N   PHE A 943      18.607 -16.875  36.495  1.00 42.66      A    N  
ATOM   1754  CA  PHE A 943      17.521 -16.905  35.560  1.00 42.66      A    C  
ATOM   1762  C   PHE A 943      17.166 -18.330  35.339  1.00 42.66      A    C  
ATOM   1763  O   PHE A 943      15.988 -18.658  35.239  1.00 42.66      A    O  
ATOM   1755  CB  PHE A 943      17.839 -16.210  34.225  1.00 42.66      A    C  
ATOM   1756  CG  PHE A 943      17.742 -14.740  34.480  1.00 42.66      A    C  
ATOM   1757  CD1 PHE A 943      16.533 -14.094  34.355  1.00 42.66      A    C  
ATOM   1758  CD2 PHE A 943      18.840 -14.002  34.857  1.00 42.66      A    C  
ATOM   1759  CE1 PHE A 943      16.424 -12.743  34.592  1.00 42.66      A    C  
ATOM   1760  CE2 PHE A 943      18.741 -12.651  35.097  1.00 42.66      A    C  
ATOM   1761  CZ  PHE A 943      17.530 -12.016  34.964  1.00 42.66      A    C  
ATOM   1764  N   ASN A 944      18.181 -19.208  35.226  1.00 28.15      A    N  
ATOM   1765  CA  ASN A 944      17.908 -20.608  35.104  1.00 28.15      A    C  
ATOM   1770  C   ASN A 944      17.295 -21.067  36.397  1.00 28.15      A    C  
ATOM   1771  O   ASN A 944      16.272 -21.747  36.391  1.00 28.15      A    O  
ATOM   1766  CB  ASN A 944      19.168 -21.455  34.858  1.00 28.15      A    C  
ATOM   1767  CG  ASN A 944      19.674 -21.152  33.456  1.00 28.15      A    C  
ATOM   1769  ND2 ASN A 944      20.834 -21.759  33.083  1.00 28.15      A    N  
ATOM   1768  OD1 ASN A 944      19.051 -20.401  32.706  1.00 28.15      A    O  
ATOM   1772  N   ALA A 945      17.899 -20.698  37.551  1.00 55.21      A    N  
ATOM   1773  CA  ALA A 945      17.392 -21.232  38.785  1.00 55.21      A    C  
ATOM   1775  C   ALA A 945      15.989 -20.749  39.104  1.00 55.21      A    C  
ATOM   1776  O   ALA A 945      15.095 -21.583  39.223  1.00 55.21      A    O  
ATOM   1774  CB  ALA A 945      18.351 -21.001  39.972  1.00 55.21      A    C  
ATOM   1777  N   PRO A 946      15.706 -19.468  39.224  1.00 85.93      A    N  
ATOM   1778  CA  PRO A 946      14.319 -19.131  39.350  1.00 85.93      A    C  
ATOM   1782  C   PRO A 946      13.453 -19.492  38.190  1.00 85.93      A    C  
ATOM   1783  O   PRO A 946      12.245 -19.611  38.393  1.00 85.93      A    O  
ATOM   1780  CB  PRO A 946      14.267 -17.668  39.792  1.00 85.93      A    C  
ATOM   1781  CG  PRO A 946      15.649 -17.432  40.436  1.00 85.93      A    C  
ATOM   1779  CD  PRO A 946      16.337 -18.809  40.365  1.00 85.93      A    C  
ATOM   1784  N   PHE A 947      13.999 -19.646  36.971  1.00 98.19      A    N  
ATOM   1785  CA  PHE A 947      13.114 -20.086  35.933  1.00 98.19      A    C  
ATOM   1793  C   PHE A 947      13.191 -21.580  35.986  1.00 98.19      A    C  
ATOM   1794  O   PHE A 947      14.019 -22.188  35.309  1.00 98.19      A    O  
ATOM   1786  CB  PHE A 947      13.542 -19.662  34.519  1.00 98.19      A    C  
ATOM   1787  CG  PHE A 947      12.440 -20.030  33.586  1.00 98.19      A    C  
ATOM   1788  CD1 PHE A 947      12.382 -21.285  33.026  1.00 98.19      A    C  
ATOM   1789  CD2 PHE A 947      11.456 -19.119  33.282  1.00 98.19      A    C  
ATOM   1790  CE1 PHE A 947      11.362 -21.622  32.167  1.00 98.19      A    C  
ATOM   1791  CE2 PHE A 947      10.433 -19.450  32.423  1.00 98.19      A    C  
ATOM   1792  CZ  PHE A 947      10.386 -20.703  31.864  1.00 98.19      A    C  
ATOM   1795  N   ALA A 948      12.323 -22.219  36.796  1.00 21.83      A    N  
ATOM   1796  CA  ALA A 948      12.400 -23.648  36.909  1.00 21.83      A    C  
ATOM   1798  C   ALA A 948      11.071 -24.218  36.545  1.00 21.83      A    C  
ATOM   1799  O   ALA A 948      10.028 -23.706  36.948  1.00 21.83      A    O  
ATOM   1797  CB  ALA A 948      12.730 -24.135  38.331  1.00 21.83      A    C  
ATOM   1800  N   MET A 949      11.087 -25.296  35.739  1.00 29.08      A    N  
ATOM   1801  CA  MET A 949       9.869 -25.913  35.309  1.00 29.08      A    C  
ATOM   1806  C   MET A 949       9.148 -26.520  36.473  1.00 29.08      A    C  
ATOM   1807  O   MET A 949       7.951 -26.299  36.646  1.00 29.08      A    O  
ATOM   1802  CB  MET A 949      10.102 -27.036  34.286  1.00 29.08      A    C  
ATOM   1803  CG  MET A 949       8.808 -27.700  33.808  1.00 29.08      A    C  
ATOM   1804  SD  MET A 949       7.762 -26.647  32.756  1.00 29.08      A    S  
ATOM   1805  CE  MET A 949       8.899 -26.667  31.341  1.00 29.08      A    C  
ATOM   1808  N   THR A 950       9.859 -27.285  37.327  1.00 34.07      A    N  
ATOM   1809  CA  THR A 950       9.152 -27.953  38.385  1.00 34.07      A    C  
ATOM   1813  C   THR A 950      10.093 -28.248  39.506  1.00 34.07      A    C  
ATOM   1814  O   THR A 950      11.108 -27.577  39.690  1.00 34.07      A    O  
ATOM   1810  CB  THR A 950       8.553 -29.263  37.967  1.00 34.07      A    C  
ATOM   1812  CG2 THR A 950       7.579 -29.015  36.803  1.00 34.07      A    C  
ATOM   1811  OG1 THR A 950       9.574 -30.165  37.566  1.00 34.07      A    O  
ATOM   1815  N   GLY A 951       9.743 -29.283  40.297  1.00 14.66      A    N  
ATOM   1816  CA  GLY A 951      10.517 -29.680  41.437  1.00 14.66      A    C  
ATOM   1817  C   GLY A 951       9.861 -29.059  42.623  1.00 14.66      A    C  
ATOM   1818  O   GLY A 951       8.905 -28.301  42.473  1.00 14.66      A    O  
ATOM   1819  N   GLU A 952      10.348 -29.373  43.841  1.00 76.14      A    N  
ATOM   1820  CA  GLU A 952       9.758 -28.768  44.998  1.00 76.14      A    C  
ATOM   1826  C   GLU A 952       9.950 -27.300  44.799  1.00 76.14      A    C  
ATOM   1827  O   GLU A 952      11.067 -26.802  44.863  1.00 76.14      A    O  
ATOM   1821  CB  GLU A 952      10.433 -29.195  46.313  1.00 76.14      A    C  
ATOM   1822  CG  GLU A 952      11.944 -28.943  46.338  1.00 76.14      A    C  
ATOM   1823  CD  GLU A 952      12.619 -29.953  45.421  1.00 76.14      A    C  
ATOM   1824  OE1 GLU A 952      12.688 -31.150  45.805  1.00 76.14      A    O  
ATOM   1825  OE2 GLU A 952      13.068 -29.541  44.318  1.00 76.14      A    O1-
ATOM   1828  N   LYS A 953       8.862 -26.574  44.476  1.00 64.60      A    N  
ATOM   1829  CA  LYS A 953       8.942 -25.160  44.240  1.00 64.60      A    C  
ATOM   1835  C   LYS A 953       9.209 -24.459  45.523  1.00 64.60      A    C  
ATOM   1836  O   LYS A 953       9.966 -23.498  45.572  1.00 64.60      A    O  
ATOM   1830  CB  LYS A 953       7.637 -24.566  43.679  1.00 64.60      A    C  
ATOM   1831  CG  LYS A 953       7.248 -25.108  42.303  1.00 64.60      A    C  
ATOM   1832  CD  LYS A 953       6.787 -26.566  42.332  1.00 64.60      A    C  
ATOM   1833  CE  LYS A 953       6.400 -27.117  40.958  1.00 64.60      A    C  
ATOM   1834  NZ  LYS A 953       6.058 -28.553  41.069  1.00 64.60      A    N1+
ATOM   1837  N   VAL A 954       8.568 -24.902  46.611  1.00 79.13      A    N  
ATOM   1838  CA  VAL A 954       8.798 -24.199  47.830  1.00 79.13      A    C  
ATOM   1842  C   VAL A 954      10.244 -24.337  48.162  1.00 79.13      A    C  
ATOM   1843  O   VAL A 954      10.902 -23.357  48.482  1.00 79.13      A    O  
ATOM   1839  CB  VAL A 954       7.976 -24.729  48.973  1.00 79.13      A    C  
ATOM   1840  CG1 VAL A 954       8.297 -26.218  49.191  1.00 79.13      A    C  
ATOM   1841  CG2 VAL A 954       8.239 -23.851  50.207  1.00 79.13      A    C  
ATOM   1844  N   ASP A 955      10.804 -25.553  48.083  1.00 38.41      A    N  
ATOM   1845  CA  ASP A 955      12.189 -25.686  48.413  1.00 38.41      A    C  
ATOM   1850  C   ASP A 955      13.049 -25.051  47.354  1.00 38.41      A    C  
ATOM   1851  O   ASP A 955      14.136 -24.569  47.653  1.00 38.41      A    O  
ATOM   1846  CB  ASP A 955      12.634 -27.149  48.570  1.00 38.41      A    C  
ATOM   1847  CG  ASP A 955      11.975 -27.701  49.827  1.00 38.41      A    C  
ATOM   1848  OD1 ASP A 955      11.292 -26.910  50.532  1.00 38.41      A    O  
ATOM   1849  OD2 ASP A 955      12.150 -28.917  50.102  1.00 38.41      A    O1-
ATOM   1852  N   LEU A 956      12.686 -25.181  46.062  1.00 72.29      A    N  
ATOM   1853  CA  LEU A 956      13.473 -24.597  45.008  1.00 72.29      A    C  
ATOM   1858  C   LEU A 956      13.251 -23.136  44.717  1.00 72.29      A    C  
ATOM   1859  O   LEU A 956      14.111 -22.293  44.958  1.00 72.29      A    O  
ATOM   1854  CB  LEU A 956      13.312 -25.355  43.684  1.00 72.29      A    C  
ATOM   1855  CG  LEU A 956      13.821 -26.805  43.773  1.00 72.29      A    C  
ATOM   1856  CD1 LEU A 956      13.733 -27.516  42.413  1.00 72.29      A    C  
ATOM   1857  CD2 LEU A 956      15.228 -26.865  44.392  1.00 72.29      A    C  
ATOM   1860  N   ASN A 957      12.052 -22.808  44.192  1.00 52.22      A    N  
ATOM   1861  CA  ASN A 957      11.691 -21.490  43.740  1.00 52.22      A    C  
ATOM   1866  C   ASN A 957      11.441 -20.587  44.883  1.00 52.22      A    C  
ATOM   1867  O   ASN A 957      11.724 -19.414  44.742  1.00 52.22      A    O  
ATOM   1862  CB  ASN A 957      10.430 -21.483  42.861  1.00 52.22      A    C  
ATOM   1863  CG  ASN A 957      10.789 -22.139  41.537  1.00 52.22      A    C  
ATOM   1865  ND2 ASN A 957       9.858 -22.969  40.994  1.00 52.22      A    N  
ATOM   1864  OD1 ASN A 957      11.874 -21.921  40.999  1.00 52.22      A    O  
ATOM   1868  N   GLU A 958      10.780 -21.044  45.962  1.00 91.68      A    N  
ATOM   1869  CA  GLU A 958      10.440 -20.192  47.072  1.00 91.68      A    C  
ATOM   1875  C   GLU A 958      11.466 -19.988  48.140  1.00 91.68      A    C  
ATOM   1876  O   GLU A 958      11.830 -18.852  48.382  1.00 91.68      A    O  
ATOM   1870  CB  GLU A 958       9.139 -20.661  47.749  1.00 91.68      A    C  
ATOM   1871  CG  GLU A 958       8.685 -19.798  48.928  1.00 91.68      A    C  
ATOM   1872  CD  GLU A 958       9.157 -20.472  50.208  1.00 91.68      A    C  
ATOM   1873  OE1 GLU A 958       9.791 -21.555  50.108  1.00 91.68      A    O  
ATOM   1874  OE2 GLU A 958       8.885 -19.912  51.303  1.00 91.68      A    O1-
ATOM   1877  N   GLU A 959      11.999 -21.051  48.782  1.00 41.10      A    N  
ATOM   1878  CA  GLU A 959      12.836 -20.884  49.942  1.00 41.10      A    C  
ATOM   1884  C   GLU A 959      14.068 -20.191  49.494  1.00 41.10      A    C  
ATOM   1885  O   GLU A 959      14.632 -19.377  50.223  1.00 41.10      A    O  
ATOM   1879  CB  GLU A 959      13.159 -22.171  50.727  1.00 41.10      A    C  
ATOM   1880  CG  GLU A 959      14.020 -23.200  50.010  1.00 41.10      A    C  
ATOM   1881  CD  GLU A 959      14.065 -24.437  50.896  1.00 41.10      A    C  
ATOM   1882  OE1 GLU A 959      13.433 -24.403  51.987  1.00 41.10      A    O  
ATOM   1883  OE2 GLU A 959      14.725 -25.433  50.496  1.00 41.10      A    O1-
ATOM   1886  N   GLU A 960      14.521 -20.508  48.269  1.00 80.47      A    N  
ATOM   1887  CA  GLU A 960      15.662 -19.834  47.737  1.00 80.47      A    C  
ATOM   1893  C   GLU A 960      15.275 -18.398  47.525  1.00 80.47      A    C  
ATOM   1894  O   GLU A 960      16.004 -17.487  47.911  1.00 80.47      A    O  
ATOM   1888  CB  GLU A 960      16.113 -20.365  46.365  1.00 80.47      A    C  
ATOM   1889  CG  GLU A 960      16.445 -21.861  46.329  1.00 80.47      A    C  
ATOM   1890  CD  GLU A 960      17.060 -22.274  47.655  1.00 80.47      A    C  
ATOM   1891  OE1 GLU A 960      16.285 -22.405  48.639  1.00 80.47      A    O  
ATOM   1892  OE2 GLU A 960      18.303 -22.476  47.699  1.00 80.47      A    O1-
ATOM   1895  N   THR A 961      14.085 -18.164  46.929  1.00 80.86      A    N  
ATOM   1896  CA  THR A 961      13.623 -16.841  46.603  1.00 80.86      A    C  
ATOM   1900  C   THR A 961      13.151 -16.090  47.793  1.00 80.86      A    C  
ATOM   1901  O   THR A 961      12.710 -14.959  47.598  1.00 80.86      A    O  
ATOM   1897  CB  THR A 961      12.551 -16.642  45.577  1.00 80.86      A    C  
ATOM   1899  CG2 THR A 961      13.060 -17.114  44.204  1.00 80.86      A    C  
ATOM   1898  OG1 THR A 961      11.329 -17.230  45.992  1.00 80.86      A    O  
ATOM   1902  N   ILE A 962      13.086 -16.716  48.996  1.00105.05      A    N  
ATOM   1903  CA  ILE A 962      12.712 -15.940  50.135  1.00105.05      A    C  
ATOM   1908  C   ILE A 962      13.719 -14.853  50.084  1.00105.05      A    C  
ATOM   1909  O   ILE A 962      13.398 -13.693  50.342  1.00105.05      A    O  
ATOM   1904  CB  ILE A 962      12.837 -16.593  51.489  1.00105.05      A    C  
ATOM   1906  CG1 ILE A 962      11.580 -17.393  51.880  1.00105.05      A    C  
ATOM   1905  CG2 ILE A 962      13.170 -15.477  52.493  1.00105.05      A    C  
ATOM   1907  CD1 ILE A 962      11.303 -18.635  51.054  1.00105.05      A    C  
ATOM   1910  N   LEU A 963      14.984 -15.233  49.824  1.00 89.08      A    N  
ATOM   1911  CA  LEU A 963      15.998 -14.290  49.461  1.00 89.08      A    C  
ATOM   1916  C   LEU A 963      16.116 -13.980  48.025  1.00 89.08      A    C  
ATOM   1917  O   LEU A 963      16.101 -12.812  47.750  1.00 89.08      A    O  
ATOM   1912  CB  LEU A 963      17.390 -14.679  49.978  1.00 89.08      A    C  
ATOM   1913  CG  LEU A 963      17.482 -14.580  51.511  1.00 89.08      A    C  
ATOM   1914  CD1 LEU A 963      18.894 -14.907  52.017  1.00 89.08      A    C  
ATOM   1915  CD2 LEU A 963      16.974 -13.213  52.004  1.00 89.08      A    C  
ATOM   1918  N   ILE A 964      16.127 -14.935  47.071  1.00104.04      A    N  
ATOM   1919  CA  ILE A 964      16.519 -14.713  45.687  1.00104.04      A    C  
ATOM   1924  C   ILE A 964      15.723 -13.631  45.056  1.00104.04      A    C  
ATOM   1925  O   ILE A 964      16.249 -12.921  44.197  1.00104.04      A    O  
ATOM   1920  CB  ILE A 964      16.341 -15.940  44.841  1.00104.04      A    C  
ATOM   1922  CG1 ILE A 964      17.222 -17.079  45.371  1.00104.04      A    C  
ATOM   1921  CG2 ILE A 964      16.650 -15.558  43.384  1.00104.04      A    C  
ATOM   1923  CD1 ILE A 964      18.706 -16.730  45.367  1.00104.04      A    C  
ATOM   1926  N   ILE A 965      14.432 -13.508  45.418  1.00 35.57      A    N  
ATOM   1927  CA  ILE A 965      13.669 -12.431  44.862  1.00 35.57      A    C  
ATOM   1932  C   ILE A 965      14.422 -11.190  45.234  1.00 35.57      A    C  
ATOM   1933  O   ILE A 965      14.760 -10.359  44.391  1.00 35.57      A    O  
ATOM   1928  CB  ILE A 965      12.304 -12.304  45.467  1.00 35.57      A    C  
ATOM   1930  CG1 ILE A 965      11.463 -13.559  45.188  1.00 35.57      A    C  
ATOM   1929  CG2 ILE A 965      11.674 -11.007  44.935  1.00 35.57      A    C  
ATOM   1931  CD1 ILE A 965      10.168 -13.612  45.997  1.00 35.57      A    C  
ATOM   1934  N   ARG A 966      14.743 -11.070  46.529  1.00112.81      A    N  
ATOM   1935  CA  ARG A 966      15.629 -10.060  47.003  1.00112.81      A    C  
ATOM   1943  C   ARG A 966      16.919 -10.218  46.269  1.00112.81      A    C  
ATOM   1944  O   ARG A 966      17.072  -9.544  45.279  1.00112.81      A    O  
ATOM   1936  CB  ARG A 966      15.959 -10.182  48.500  1.00112.81      A    C  
ATOM   1937  CG  ARG A 966      14.801  -9.833  49.432  1.00112.81      A    C  
ATOM   1938  CD  ARG A 966      14.986  -8.482  50.122  1.00112.81      A    C  
ATOM   1939  NE  ARG A 966      16.200  -8.596  50.980  1.00112.81      A    N  
ATOM   1940  CZ  ARG A 966      16.843  -7.479  51.427  1.00112.81      A    C  
ATOM   1941  NH1 ARG A 966      16.378  -6.237  51.104  1.00112.81      A    N1+
ATOM   1942  NH2 ARG A 966      17.962  -7.608  52.198  1.00112.81      A    N  
ATOM   1945  N   ARG A 967      17.686 -11.308  46.483  1.00 92.53      A    N  
ATOM   1946  CA  ARG A 967      19.075 -11.486  46.171  1.00 92.53      A    C  
ATOM   1954  C   ARG A 967      19.354 -10.972  44.799  1.00 92.53      A    C  
ATOM   1955  O   ARG A 967      20.394 -10.343  44.597  1.00 92.53      A    O  
ATOM   1947  CB  ARG A 967      19.512 -12.961  46.166  1.00 92.53      A    C  
ATOM   1948  CG  ARG A 967      19.553 -13.630  47.538  1.00 92.53      A    C  
ATOM   1949  CD  ARG A 967      19.997 -15.093  47.454  1.00 92.53      A    C  
ATOM   1950  NE  ARG A 967      20.037 -15.644  48.836  1.00 92.53      A    N  
ATOM   1951  CZ  ARG A 967      19.652 -16.931  49.072  1.00 92.53      A    C  
ATOM   1952  NH1 ARG A 967      19.192 -17.707  48.049  1.00 92.53      A    N1+
ATOM   1953  NH2 ARG A 967      19.727 -17.442  50.336  1.00 92.53      A    N  
ATOM   1956  N   LEU A 968      18.475 -11.224  43.809  1.00 47.75      A    N  
ATOM   1957  CA  LEU A 968      18.801 -10.679  42.527  1.00 47.75      A    C  
ATOM   1962  C   LEU A 968      18.884  -9.173  42.642  1.00 47.75      A    C  
ATOM   1963  O   LEU A 968      19.940  -8.577  42.449  1.00 47.75      A    O  
ATOM   1958  CB  LEU A 968      17.750 -11.002  41.451  1.00 47.75      A    C  
ATOM   1959  CG  LEU A 968      17.686 -12.495  41.090  1.00 47.75      A    C  
ATOM   1960  CD1 LEU A 968      16.624 -12.768  40.012  1.00 47.75      A    C  
ATOM   1961  CD2 LEU A 968      19.076 -13.027  40.702  1.00 47.75      A    C  
ATOM   1964  N   HIS A 969      17.760  -8.541  43.021  1.00 78.25      A    N  
ATOM   1965  CA  HIS A 969      17.532  -7.138  43.243  1.00 78.25      A    C  
ATOM   1972  C   HIS A 969      18.023  -6.617  44.561  1.00 78.25      A    C  
ATOM   1973  O   HIS A 969      17.890  -5.435  44.829  1.00 78.25      A    O  
ATOM   1968  CB  HIS A 969      16.065  -6.738  43.035  1.00 78.25      A    C  
ATOM   1967  CG  HIS A 969      15.705  -6.852  41.583  1.00 78.25      A    C  
ATOM   1970  CD2 HIS A 969      15.079  -7.856  40.908  1.00 78.25      A    C  
ATOM   1966  ND1 HIS A 969      16.011  -5.898  40.638  1.00 78.25      A    N  
ATOM   1971  CE1 HIS A 969      15.562  -6.368  39.447  1.00 78.25      A    C  
ATOM   1969  NE2 HIS A 969      14.989  -7.553  39.561  1.00 78.25      A    N  
ATOM   1974  N   LYS A 970      18.422  -7.471  45.502  1.00123.23      A    N  
ATOM   1975  CA  LYS A 970      18.985  -7.090  46.751  1.00123.23      A    C  
ATOM   1981  C   LYS A 970      20.271  -6.510  46.292  1.00123.23      A    C  
ATOM   1982  O   LYS A 970      20.784  -5.536  46.842  1.00123.23      A    O  
ATOM   1976  CB  LYS A 970      19.250  -8.323  47.634  1.00123.23      A    C  
ATOM   1977  CG  LYS A 970      19.595  -8.042  49.098  1.00123.23      A    C  
ATOM   1978  CD  LYS A 970      20.938  -7.352  49.321  1.00123.23      A    C  
ATOM   1979  CE  LYS A 970      21.363  -7.345  50.791  1.00123.23      A    C  
ATOM   1980  NZ  LYS A 970      21.566  -8.738  51.259  1.00123.23      A    N1+
ATOM   1983  N   VAL A 971      20.828  -7.161  45.251  1.00 33.27      A    N  
ATOM   1984  CA  VAL A 971      21.997  -6.685  44.581  1.00 33.27      A    C  
ATOM   1988  C   VAL A 971      21.639  -5.421  43.841  1.00 33.27      A    C  
ATOM   1989  O   VAL A 971      22.346  -4.417  43.899  1.00 33.27      A    O  
ATOM   1985  CB  VAL A 971      22.527  -7.656  43.564  1.00 33.27      A    C  
ATOM   1986  CG1 VAL A 971      23.644  -6.964  42.763  1.00 33.27      A    C  
ATOM   1987  CG2 VAL A 971      22.992  -8.927  44.294  1.00 33.27      A    C  
ATOM   1990  N   LEU A 972      20.499  -5.465  43.128  1.00119.91      A    N  
ATOM   1991  CA  LEU A 972      19.950  -4.455  42.263  1.00119.91      A    C  
ATOM   1996  C   LEU A 972      19.338  -3.271  42.943  1.00119.91      A    C  
ATOM   1997  O   LEU A 972      18.937  -2.324  42.272  1.00119.91      A    O  
ATOM   1992  CB  LEU A 972      18.932  -4.986  41.243  1.00119.91      A    C  
ATOM   1993  CG  LEU A 972      19.582  -5.642  40.011  1.00119.91      A    C  
ATOM   1994  CD1 LEU A 972      20.421  -6.874  40.361  1.00119.91      A    C  
ATOM   1995  CD2 LEU A 972      18.524  -5.944  38.947  1.00119.91      A    C  
ATOM   1998  N   ARG A 973      19.164  -3.313  44.269  1.00 70.08      A    N  
ATOM   1999  CA  ARG A 973      18.404  -2.323  44.970  1.00 70.08      A    C  
ATOM   2007  C   ARG A 973      18.933  -0.950  44.647  1.00 70.08      A    C  
ATOM   2008  O   ARG A 973      18.142  -0.058  44.348  1.00 70.08      A    O  
ATOM   2000  CB  ARG A 973      18.470  -2.482  46.500  1.00 70.08      A    C  
ATOM   2001  CG  ARG A 973      17.812  -3.761  47.019  1.00 70.08      A    C  
ATOM   2002  CD  ARG A 973      17.706  -3.818  48.545  1.00 70.08      A    C  
ATOM   2003  NE  ARG A 973      19.090  -3.800  49.094  1.00 70.08      A    N  
ATOM   2004  CZ  ARG A 973      19.285  -3.686  50.439  1.00 70.08      A    C  
ATOM   2005  NH1 ARG A 973      18.210  -3.624  51.279  1.00 70.08      A    N1+
ATOM   2006  NH2 ARG A 973      20.551  -3.631  50.948  1.00 70.08      A    N  
ATOM   2009  N   PRO A 974      20.218  -0.722  44.665  1.00 75.96      A    N  
ATOM   2010  CA  PRO A 974      20.719   0.611  44.459  1.00 75.96      A    C  
ATOM   2014  C   PRO A 974      20.363   1.325  43.181  1.00 75.96      A    C  
ATOM   2015  O   PRO A 974      19.865   2.446  43.240  1.00 75.96      A    O  
ATOM   2012  CB  PRO A 974      22.220   0.527  44.719  1.00 75.96      A    C  
ATOM   2013  CG  PRO A 974      22.348  -0.636  45.719  1.00 75.96      A    C  
ATOM   2011  CD  PRO A 974      21.149  -1.546  45.418  1.00 75.96      A    C  
ATOM   2016  N   PHE A 975      20.639   0.702  42.023  1.00 72.37      A    N  
ATOM   2017  CA  PHE A 975      20.466   1.259  40.706  1.00 72.37      A    C  
ATOM   2025  C   PHE A 975      19.064   1.176  40.166  1.00 72.37      A    C  
ATOM   2026  O   PHE A 975      18.765   1.818  39.159  1.00 72.37      A    O  
ATOM   2018  CB  PHE A 975      21.441   0.644  39.694  1.00 72.37      A    C  
ATOM   2019  CG  PHE A 975      22.781   1.068  40.187  1.00 72.37      A    C  
ATOM   2020  CD1 PHE A 975      23.235   2.347  39.953  1.00 72.37      A    C  
ATOM   2021  CD2 PHE A 975      23.578   0.196  40.892  1.00 72.37      A    C  
ATOM   2022  CE1 PHE A 975      24.468   2.747  40.410  1.00 72.37      A    C  
ATOM   2023  CE2 PHE A 975      24.812   0.591  41.352  1.00 72.37      A    C  
ATOM   2024  CZ  PHE A 975      25.259   1.869  41.111  1.00 72.37      A    C  
ATOM   2027  N   LEU A 976      18.205   0.294  40.716  1.00100.27      A    N  
ATOM   2028  CA  LEU A 976      16.866   0.165  40.194  1.00100.27      A    C  
ATOM   2033  C   LEU A 976      15.953   0.780  41.227  1.00100.27      A    C  
ATOM   2034  O   LEU A 976      16.224   0.691  42.424  1.00100.27      A    O  
ATOM   2029  CB  LEU A 976      16.474  -1.320  40.027  1.00100.27      A    C  
ATOM   2030  CG  LEU A 976      15.304  -1.630  39.069  1.00100.27      A    C  
ATOM   2031  CD1 LEU A 976      14.013  -0.883  39.424  1.00100.27      A    C  
ATOM   2032  CD2 LEU A 976      15.732  -1.457  37.605  1.00100.27      A    C  
ATOM   2035  N   LEU A 977      14.849   1.436  40.796  1.00110.51      A    N  
ATOM   2036  CA  LEU A 977      13.998   2.132  41.730  1.00110.51      A    C  
ATOM   2041  C   LEU A 977      12.564   1.971  41.290  1.00110.51      A    C  
ATOM   2042  O   LEU A 977      12.298   1.718  40.116  1.00110.51      A    O  
ATOM   2037  CB  LEU A 977      14.376   3.632  41.732  1.00110.51      A    C  
ATOM   2038  CG  LEU A 977      13.779   4.542  42.824  1.00110.51      A    C  
ATOM   2039  CD1 LEU A 977      12.281   4.783  42.643  1.00110.51      A    C  
ATOM   2040  CD2 LEU A 977      14.163   4.048  44.225  1.00110.51      A    C  
ATOM   2043  N   ARG A 978      11.593   2.080  42.232  1.00 82.67      A    N  
ATOM   2044  CA  ARG A 978      10.208   1.943  41.858  1.00 82.67      A    C  
ATOM   2052  C   ARG A 978       9.335   2.534  42.932  1.00 82.67      A    C  
ATOM   2053  O   ARG A 978       9.805   2.873  44.016  1.00 82.67      A    O  
ATOM   2045  CB  ARG A 978       9.800   0.473  41.687  1.00 82.67      A    C  
ATOM   2046  CG  ARG A 978       8.363   0.259  41.212  1.00 82.67      A    C  
ATOM   2047  CD  ARG A 978       8.007  -1.222  41.067  1.00 82.67      A    C  
ATOM   2048  NE  ARG A 978       6.594  -1.307  40.607  1.00 82.67      A    N  
ATOM   2049  CZ  ARG A 978       6.308  -1.225  39.277  1.00 82.67      A    C  
ATOM   2050  NH1 ARG A 978       7.319  -1.048  38.378  1.00 82.67      A    N1+
ATOM   2051  NH2 ARG A 978       5.015  -1.319  38.845  1.00 82.67      A    N  
ATOM   2054  N   ARG A 979       8.030   2.716  42.619  1.00 53.23      A    N  
ATOM   2055  CA  ARG A 979       7.062   3.153  43.591  1.00 53.23      A    C  
ATOM   2063  C   ARG A 979       5.702   2.732  43.122  1.00 53.23      A    C  
ATOM   2064  O   ARG A 979       5.554   2.193  42.025  1.00 53.23      A    O  
ATOM   2056  CB  ARG A 979       7.098   4.649  43.943  1.00 53.23      A    C  
ATOM   2057  CG  ARG A 979       6.892   5.634  42.803  1.00 53.23      A    C  
ATOM   2058  CD  ARG A 979       6.953   7.063  43.337  1.00 53.23      A    C  
ATOM   2059  NE  ARG A 979       6.693   8.009  42.222  1.00 53.23      A    N  
ATOM   2060  CZ  ARG A 979       7.726   8.498  41.480  1.00 53.23      A    C  
ATOM   2061  NH1 ARG A 979       8.972   7.957  41.598  1.00 53.23      A    N1+
ATOM   2062  NH2 ARG A 979       7.508   9.545  40.634  1.00 53.23      A    N  
ATOM   2065  N   LEU A 980       4.673   2.901  43.980  1.00 98.75      A    N  
ATOM   2066  CA  LEU A 980       3.350   2.497  43.596  1.00 98.75      A    C  
ATOM   2071  C   LEU A 980       2.442   3.610  44.032  1.00 98.75      A    C  
ATOM   2072  O   LEU A 980       2.711   4.284  45.023  1.00 98.75      A    O  
ATOM   2067  CB  LEU A 980       2.939   1.184  44.286  1.00 98.75      A    C  
ATOM   2068  CG  LEU A 980       1.775   0.441  43.613  1.00 98.75      A    C  
ATOM   2069  CD1 LEU A 980       0.452   1.210  43.703  1.00 98.75      A    C  
ATOM   2070  CD2 LEU A 980       2.153   0.050  42.175  1.00 98.75      A    C  
ATOM   2073  N   LYS A 981       1.346   3.850  43.283  1.00 49.97      A    N  
ATOM   2074  CA  LYS A 981       0.437   4.913  43.611  1.00 49.97      A    C  
ATOM   2080  C   LYS A 981      -0.145   4.648  44.959  1.00 49.97      A    C  
ATOM   2081  O   LYS A 981      -0.257   5.558  45.777  1.00 49.97      A    O  
ATOM   2075  CB  LYS A 981      -0.718   5.038  42.606  1.00 49.97      A    C  
ATOM   2076  CG  LYS A 981      -1.568   6.293  42.807  1.00 49.97      A    C  
ATOM   2077  CD  LYS A 981      -2.465   6.601  41.608  1.00 49.97      A    C  
ATOM   2078  CE  LYS A 981      -1.682   6.992  40.353  1.00 49.97      A    C  
ATOM   2079  NZ  LYS A 981      -2.612   7.267  39.238  1.00 49.97      A    N1+
ATOM   2082  N   LYS A 982      -0.488   3.381  45.247  1.00 54.59      A    N  
ATOM   2083  CA  LYS A 982      -1.077   3.036  46.510  1.00 54.59      A    C  
ATOM   2089  C   LYS A 982      -0.093   3.470  47.552  1.00 54.59      A    C  
ATOM   2090  O   LYS A 982      -0.472   3.919  48.632  1.00 54.59      A    O  
ATOM   2084  CB  LYS A 982      -1.248   1.521  46.678  1.00 54.59      A    C  
ATOM   2085  CG  LYS A 982      -2.113   0.892  45.589  1.00 54.59      A    C  
ATOM   2086  CD  LYS A 982      -2.025  -0.635  45.552  1.00 54.59      A    C  
ATOM   2087  CE  LYS A 982      -0.672  -1.160  45.068  1.00 54.59      A    C  
ATOM   2088  NZ  LYS A 982      -0.673  -2.640  45.063  1.00 54.59      A    N1+
ATOM   2091  N   GLU A 983       1.212   3.304  47.267  1.00 41.84      A    N  
ATOM   2092  CA  GLU A 983       2.186   3.699  48.241  1.00 41.84      A    C  
ATOM   2098  C   GLU A 983       2.163   5.188  48.434  1.00 41.84      A    C  
ATOM   2099  O   GLU A 983       1.974   5.669  49.550  1.00 41.84      A    O  
ATOM   2093  CB  GLU A 983       3.621   3.341  47.820  1.00 41.84      A    C  
ATOM   2094  CG  GLU A 983       3.878   1.839  47.690  1.00 41.84      A    C  
ATOM   2095  CD  GLU A 983       5.330   1.657  47.272  1.00 41.84      A    C  
ATOM   2096  OE1 GLU A 983       6.191   2.433  47.767  1.00 41.84      A    O  
ATOM   2097  OE2 GLU A 983       5.599   0.736  46.455  1.00 41.84      A    O1-
ATOM   2100  N   VAL A 984       2.386   5.962  47.350  1.00130.95      A    N  
ATOM   2101  CA  VAL A 984       2.472   7.386  47.512  1.00130.95      A    C  
ATOM   2105  C   VAL A 984       1.165   8.087  47.789  1.00130.95      A    C  
ATOM   2106  O   VAL A 984       0.898   8.475  48.925  1.00130.95      A    O  
ATOM   2102  CB  VAL A 984       3.130   8.040  46.334  1.00130.95      A    C  
ATOM   2103  CG1 VAL A 984       2.613   7.423  45.028  1.00130.95      A    C  
ATOM   2104  CG2 VAL A 984       2.801   9.527  46.425  1.00130.95      A    C  
ATOM   2107  N   GLU A 985       0.315   8.271  46.750  1.00 47.39      A    N  
ATOM   2108  CA  GLU A 985      -0.908   9.011  46.913  1.00 47.39      A    C  
ATOM   2114  C   GLU A 985      -1.987   8.150  47.509  1.00 47.39      A    C  
ATOM   2115  O   GLU A 985      -2.694   8.554  48.431  1.00 47.39      A    O  
ATOM   2109  CB  GLU A 985      -1.432   9.595  45.593  1.00 47.39      A    C  
ATOM   2110  CG  GLU A 985      -0.522  10.688  45.029  1.00 47.39      A    C  
ATOM   2111  CD  GLU A 985      -1.133  11.191  43.731  1.00 47.39      A    C  
ATOM   2112  OE1 GLU A 985      -2.333  10.895  43.488  1.00 47.39      A    O  
ATOM   2113  OE2 GLU A 985      -0.409  11.885  42.967  1.00 47.39      A    O1-
ATOM   2116  N   ALA A 986      -2.127   6.926  46.964  1.00 37.59      A    N  
ATOM   2117  CA  ALA A 986      -3.088   5.936  47.369  1.00 37.59      A    C  
ATOM   2119  C   ALA A 986      -4.481   6.490  47.247  1.00 37.59      A    C  
ATOM   2120  O   ALA A 986      -5.392   6.061  47.953  1.00 37.59      A    O  
ATOM   2118  CB  ALA A 986      -2.885   5.456  48.817  1.00 37.59      A    C  
ATOM   2121  N   GLN A 987      -4.661   7.466  46.340  1.00 59.81      A    N  
ATOM   2122  CA  GLN A 987      -5.893   8.147  46.034  1.00 59.81      A    C  
ATOM   2128  C   GLN A 987      -6.808   7.259  45.244  1.00 59.81      A    C  
ATOM   2129  O   GLN A 987      -8.021   7.467  45.271  1.00 59.81      A    O  
ATOM   2123  CB  GLN A 987      -5.642   9.372  45.140  1.00 59.81      A    C  
ATOM   2124  CG  GLN A 987      -4.635  10.370  45.713  1.00 59.81      A    C  
ATOM   2125  CD  GLN A 987      -5.345  11.267  46.712  1.00 59.81      A    C  
ATOM   2127  NE2 GLN A 987      -6.023  10.659  47.721  1.00 59.81      A    N  
ATOM   2126  OE1 GLN A 987      -5.284  12.489  46.589  1.00 59.81      A    O  
ATOM   2130  N   LEU A 988      -6.253   6.303  44.461  1.00 54.72      A    N  
ATOM   2131  CA  LEU A 988      -7.077   5.508  43.586  1.00 54.72      A    C  
ATOM   2136  C   LEU A 988      -8.194   4.896  44.390  1.00 54.72      A    C  
ATOM   2137  O   LEU A 988      -7.996   4.005  45.215  1.00 54.72      A    O  
ATOM   2132  CB  LEU A 988      -6.310   4.379  42.873  1.00 54.72      A    C  
ATOM   2133  CG  LEU A 988      -7.195   3.533  41.937  1.00 54.72      A    C  
ATOM   2134  CD1 LEU A 988      -7.791   4.387  40.811  1.00 54.72      A    C  
ATOM   2135  CD2 LEU A 988      -6.431   2.306  41.409  1.00 54.72      A    C  
ATOM   2138  N   PRO A 989      -9.376   5.409  44.140  1.00 70.97      A    N  
ATOM   2139  CA  PRO A 989     -10.567   5.053  44.873  1.00 70.97      A    C  
ATOM   2143  C   PRO A 989     -10.824   3.579  44.931  1.00 70.97      A    C  
ATOM   2144  O   PRO A 989     -10.915   3.041  46.035  1.00 70.97      A    O  
ATOM   2141  CB  PRO A 989     -11.709   5.779  44.166  1.00 70.97      A    C  
ATOM   2142  CG  PRO A 989     -11.221   5.853  42.708  1.00 70.97      A    C  
ATOM   2140  CD  PRO A 989      -9.692   5.966  42.833  1.00 70.97      A    C  
ATOM   2145  N   GLU A 990     -10.941   2.899  43.770  1.00 44.80      A    N  
ATOM   2146  CA  GLU A 990     -11.224   1.494  43.807  1.00 44.80      A    C  
ATOM   2152  C   GLU A 990     -11.531   1.004  42.429  1.00 44.80      A    C  
ATOM   2153  O   GLU A 990     -11.728   1.781  41.496  1.00 44.80      A    O  
ATOM   2147  CB  GLU A 990     -12.416   1.117  44.704  1.00 44.80      A    C  
ATOM   2148  CG  GLU A 990     -13.744   1.739  44.268  1.00 44.80      A    C  
ATOM   2149  CD  GLU A 990     -14.814   1.261  45.239  1.00 44.80      A    C  
ATOM   2150  OE1 GLU A 990     -14.466   0.467  46.154  1.00 44.80      A    O  
ATOM   2151  OE2 GLU A 990     -15.992   1.676  45.077  1.00 44.80      A    O1-
ATOM   2154  N   LYS A 991     -11.540  -0.334  42.283  1.00 75.58      A    N  
ATOM   2155  CA  LYS A 991     -11.852  -0.977  41.042  1.00 75.58      A    C  
ATOM   2161  C   LYS A 991     -12.058  -2.415  41.408  1.00 75.58      A    C  
ATOM   2162  O   LYS A 991     -11.547  -2.876  42.428  1.00 75.58      A    O  
ATOM   2156  CB  LYS A 991     -10.663  -0.893  40.067  1.00 75.58      A    C  
ATOM   2157  CG  LYS A 991     -10.938  -1.326  38.629  1.00 75.58      A    C  
ATOM   2158  CD  LYS A 991      -9.811  -0.930  37.670  1.00 75.58      A    C  
ATOM   2159  CE  LYS A 991      -8.474  -1.598  37.997  1.00 75.58      A    C  
ATOM   2160  NZ  LYS A 991      -7.478  -1.281  36.951  1.00 75.58      A    N1+
ATOM   2163  N   VAL A 992     -12.811  -3.170  40.590  1.00 76.63      A    N  
ATOM   2164  CA  VAL A 992     -13.072  -4.539  40.929  1.00 76.63      A    C  
ATOM   2168  C   VAL A 992     -12.410  -5.401  39.897  1.00 76.63      A    C  
ATOM   2169  O   VAL A 992     -12.235  -4.987  38.752  1.00 76.63      A    O  
ATOM   2165  CB  VAL A 992     -14.539  -4.858  40.922  1.00 76.63      A    C  
ATOM   2166  CG1 VAL A 992     -15.060  -4.768  39.477  1.00 76.63      A    C  
ATOM   2167  CG2 VAL A 992     -14.748  -6.225  41.583  1.00 76.63      A    C  
ATOM   2170  N   GLU A 993     -11.978  -6.614  40.299  1.00 30.59      A    N  
ATOM   2171  CA  GLU A 993     -11.361  -7.516  39.366  1.00 30.59      A    C  
ATOM   2177  C   GLU A 993     -12.236  -8.736  39.290  1.00 30.59      A    C  
ATOM   2178  O   GLU A 993     -12.386  -9.461  40.272  1.00 30.59      A    O  
ATOM   2172  CB  GLU A 993      -9.956  -7.967  39.802  1.00 30.59      A    C  
ATOM   2173  CG  GLU A 993      -9.200  -8.765  38.738  1.00 30.59      A    C  
ATOM   2174  CD  GLU A 993      -7.835  -9.124  39.309  1.00 30.59      A    C  
ATOM   2175  OE1 GLU A 993      -7.588  -8.792  40.499  1.00 30.59      A    O  
ATOM   2176  OE2 GLU A 993      -7.020  -9.728  38.564  1.00 30.59      A    O1-
ATOM   2179  N   TYR A 994     -12.850  -8.987  38.112  1.00 52.83      A    N  
ATOM   2180  CA  TYR A 994     -13.712 -10.129  37.949  1.00 52.83      A    C  
ATOM   2189  C   TYR A 994     -13.511 -10.779  36.612  1.00 52.83      A    C  
ATOM   2190  O   TYR A 994     -12.860 -10.230  35.726  1.00 52.83      A    O  
ATOM   2181  CB  TYR A 994     -15.216  -9.843  38.124  1.00 52.83      A    C  
ATOM   2182  CG  TYR A 994     -15.519  -9.939  39.581  1.00 52.83      A    C  
ATOM   2183  CD1 TYR A 994     -15.214  -8.927  40.460  1.00 52.83      A    C  
ATOM   2184  CD2 TYR A 994     -16.127 -11.075  40.064  1.00 52.83      A    C  
ATOM   2185  CE1 TYR A 994     -15.511  -9.059  41.799  1.00 52.83      A    C  
ATOM   2186  CE2 TYR A 994     -16.426 -11.212  41.398  1.00 52.83      A    C  
ATOM   2187  CZ  TYR A 994     -16.116 -10.198  42.270  1.00 52.83      A    C  
ATOM   2188  OH  TYR A 994     -16.420 -10.327  43.643  1.00 52.83      A    O  
ATOM   2191  N   VAL A 995     -14.045 -12.015  36.466  1.00 27.56      A    N  
ATOM   2192  CA  VAL A 995     -13.967 -12.753  35.234  1.00 27.56      A    C  
ATOM   2196  C   VAL A 995     -15.253 -13.510  35.076  1.00 27.56      A    C  
ATOM   2197  O   VAL A 995     -16.031 -13.625  36.021  1.00 27.56      A    O  
ATOM   2193  CB  VAL A 995     -12.855 -13.760  35.197  1.00 27.56      A    C  
ATOM   2194  CG1 VAL A 995     -11.513 -13.014  35.281  1.00 27.56      A    C  
ATOM   2195  CG2 VAL A 995     -13.079 -14.780  36.327  1.00 27.56      A    C  
ATOM   2198  N   ILE A 996     -15.526 -14.022  33.852  1.00 70.21      A    N  
ATOM   2199  CA  ILE A 996     -16.736 -14.762  33.601  1.00 70.21      A    C  
ATOM   2204  C   ILE A 996     -16.431 -15.917  32.688  1.00 70.21      A    C  
ATOM   2205  O   ILE A 996     -15.351 -15.999  32.106  1.00 70.21      A    O  
ATOM   2200  CB  ILE A 996     -17.811 -13.946  32.941  1.00 70.21      A    C  
ATOM   2202  CG1 ILE A 996     -19.152 -14.699  32.975  1.00 70.21      A    C  
ATOM   2201  CG2 ILE A 996     -17.331 -13.586  31.525  1.00 70.21      A    C  
ATOM   2203  CD1 ILE A 996     -19.716 -14.875  34.384  1.00 70.21      A    C  
ATOM   2206  N   LYS A 997     -17.384 -16.871  32.581  1.00 82.09      A    N  
ATOM   2207  CA  LYS A 997     -17.245 -18.012  31.715  1.00 82.09      A    C  
ATOM   2213  C   LYS A 997     -18.379 -17.962  30.729  1.00 82.09      A    C  
ATOM   2214  O   LYS A 997     -19.414 -17.355  30.994  1.00 82.09      A    O  
ATOM   2208  CB  LYS A 997     -17.367 -19.358  32.445  1.00 82.09      A    C  
ATOM   2209  CG  LYS A 997     -16.123 -19.729  33.247  1.00 82.09      A    C  
ATOM   2210  CD  LYS A 997     -14.890 -19.899  32.362  1.00 82.09      A    C  
ATOM   2211  CE  LYS A 997     -13.674 -20.437  33.111  1.00 82.09      A    C  
ATOM   2212  NZ  LYS A 997     -12.532 -20.581  32.183  1.00 82.09      A    N1+
ATOM   2215  N   CYS A 998     -18.204 -18.577  29.540  1.00 50.02      A    N  
ATOM   2216  CA  CYS A 998     -19.272 -18.600  28.582  1.00 50.02      A    C  
ATOM   2219  C   CYS A 998     -19.322 -19.940  27.925  1.00 50.02      A    C  
ATOM   2220  O   CYS A 998     -18.602 -20.843  28.324  1.00 50.02      A    O  
ATOM   2217  CB  CYS A 998     -19.324 -17.438  27.563  1.00 50.02      A    C  
ATOM   2218  SG  CYS A 998     -17.816 -17.128  26.610  1.00 50.02      A    S  
ATOM   2221  N   ASP A 999     -20.224 -20.156  26.951  1.00 31.48      A    N  
ATOM   2222  CA  ASP A 999     -20.277 -21.465  26.355  1.00 31.48      A    C  
ATOM   2227  C   ASP A 999     -19.877 -21.353  24.918  1.00 31.48      A    C  
ATOM   2228  O   ASP A 999     -20.148 -20.349  24.262  1.00 31.48      A    O  
ATOM   2223  CB  ASP A 999     -21.680 -22.095  26.376  1.00 31.48      A    C  
ATOM   2224  CG  ASP A 999     -22.031 -22.433  27.818  1.00 31.48      A    C  
ATOM   2225  OD1 ASP A 999     -21.155 -22.243  28.703  1.00 31.48      A    O  
ATOM   2226  OD2 ASP A 999     -23.181 -22.890  28.052  1.00 31.48      A    O1-
ATOM   2229  N   MET A1000     -19.179 -22.388  24.400  1.00 25.22      A    N  
ATOM   2230  CA  MET A1000     -18.834 -22.382  23.009  1.00 25.22      A    C  
ATOM   2235  C   MET A1000     -20.088 -22.696  22.257  1.00 25.22      A    C  
ATOM   2236  O   MET A1000     -20.779 -23.667  22.557  1.00 25.22      A    O  
ATOM   2231  CB  MET A1000     -17.754 -23.407  22.623  1.00 25.22      A    C  
ATOM   2232  CG  MET A1000     -16.378 -23.078  23.205  1.00 25.22      A    C  
ATOM   2233  SD  MET A1000     -15.659 -21.520  22.602  1.00 25.22      A    S  
ATOM   2234  CE  MET A1000     -15.325 -22.121  20.922  1.00 25.22      A    C  
ATOM   2237  N   SER A1001     -20.411 -21.871  21.243  1.00 17.70      A    N  
ATOM   2238  CA  SER A1001     -21.623 -22.057  20.497  1.00 17.70      A    C  
ATOM   2241  C   SER A1001     -21.490 -23.333  19.729  1.00 17.70      A    C  
ATOM   2242  O   SER A1001     -20.400 -23.700  19.295  1.00 17.70      A    O  
ATOM   2239  CB  SER A1001     -21.882 -20.935  19.479  1.00 17.70      A    C  
ATOM   2240  OG  SER A1001     -20.856 -20.943  18.496  1.00 17.70      A    O  
ATOM   2243  N   ALA A1002     -22.628 -24.020  19.510  1.00 18.33      A    N  
ATOM   2244  CA  ALA A1002     -22.638 -25.309  18.878  1.00 18.33      A    C  
ATOM   2246  C   ALA A1002     -22.066 -25.198  17.498  1.00 18.33      A    C  
ATOM   2247  O   ALA A1002     -21.306 -26.064  17.067  1.00 18.33      A    O  
ATOM   2245  CB  ALA A1002     -24.056 -25.891  18.742  1.00 18.33      A    C  
ATOM   2248  N   LEU A1003     -22.409 -24.123  16.769  1.00 29.05      A    N  
ATOM   2249  CA  LEU A1003     -21.921 -23.963  15.428  1.00 29.05      A    C  
ATOM   2254  C   LEU A1003     -20.430 -23.910  15.481  1.00 29.05      A    C  
ATOM   2255  O   LEU A1003     -19.736 -24.567  14.709  1.00 29.05      A    O  
ATOM   2250  CB  LEU A1003     -22.396 -22.639  14.804  1.00 29.05      A    C  
ATOM   2251  CG  LEU A1003     -21.872 -22.384  13.380  1.00 29.05      A    C  
ATOM   2252  CD1 LEU A1003     -22.421 -23.419  12.386  1.00 29.05      A    C  
ATOM   2253  CD2 LEU A1003     -22.134 -20.933  12.944  1.00 29.05      A    C  
ATOM   2256  N   GLN A1004     -19.902 -23.117  16.424  1.00 53.33      A    N  
ATOM   2257  CA  GLN A1004     -18.490 -22.971  16.591  1.00 53.33      A    C  
ATOM   2263  C   GLN A1004     -17.923 -24.247  17.120  1.00 53.33      A    C  
ATOM   2264  O   GLN A1004     -16.711 -24.431  17.090  1.00 53.33      A    O  
ATOM   2258  CB  GLN A1004     -18.103 -21.765  17.459  1.00 53.33      A    C  
ATOM   2259  CG  GLN A1004     -18.463 -20.462  16.736  1.00 53.33      A    C  
ATOM   2260  CD  GLN A1004     -17.924 -19.279  17.520  1.00 53.33      A    C  
ATOM   2262  NE2 GLN A1004     -18.153 -18.046  16.995  1.00 53.33      A    N  
ATOM   2261  OE1 GLN A1004     -17.303 -19.453  18.567  1.00 53.33      A    O  
ATOM   2265  N   ARG A1005     -18.754 -25.087  17.767  1.00102.87      A    N  
ATOM   2266  CA  ARG A1005     -18.317 -26.367  18.261  1.00102.87      A    C  
ATOM   2274  C   ARG A1005     -18.090 -27.410  17.192  1.00102.87      A    C  
ATOM   2275  O   ARG A1005     -17.032 -28.040  17.151  1.00102.87      A    O  
ATOM   2267  CB  ARG A1005     -19.329 -26.975  19.245  1.00102.87      A    C  
ATOM   2268  CG  ARG A1005     -19.510 -26.157  20.525  1.00102.87      A    C  
ATOM   2269  CD  ARG A1005     -20.629 -26.687  21.422  1.00102.87      A    C  
ATOM   2270  NE  ARG A1005     -20.224 -28.041  21.891  1.00102.87      A    N  
ATOM   2271  CZ  ARG A1005     -21.165 -29.019  22.033  1.00102.87      A    C  
ATOM   2272  NH1 ARG A1005     -22.466 -28.765  21.713  1.00102.87      A    N1+
ATOM   2273  NH2 ARG A1005     -20.800 -30.253  22.489  1.00102.87      A    N  
ATOM   2276  N   VAL A1006     -19.048 -27.558  16.247  1.00117.30      A    N  
ATOM   2277  CA  VAL A1006     -19.109 -28.762  15.454  1.00117.30      A    C  
ATOM   2281  C   VAL A1006     -17.820 -29.141  14.770  1.00117.30      A    C  
ATOM   2282  O   VAL A1006     -17.173 -30.100  15.188  1.00117.30      A    O  
ATOM   2278  CB  VAL A1006     -20.219 -28.715  14.436  1.00117.30      A    C  
ATOM   2279  CG1 VAL A1006     -20.056 -27.475  13.540  1.00117.30      A    C  
ATOM   2280  CG2 VAL A1006     -20.226 -30.049  13.669  1.00117.30      A    C  
ATOM   2283  N   LEU A1007     -17.411 -28.431  13.704  1.00 90.29      A    N  
ATOM   2284  CA  LEU A1007     -16.196 -28.729  12.986  1.00 90.29      A    C  
ATOM   2289  C   LEU A1007     -14.991 -28.170  13.683  1.00 90.29      A    C  
ATOM   2290  O   LEU A1007     -13.898 -28.729  13.610  1.00 90.29      A    O  
ATOM   2285  CB  LEU A1007     -16.190 -28.143  11.563  1.00 90.29      A    C  
ATOM   2286  CG  LEU A1007     -17.244 -28.762  10.626  1.00 90.29      A    C  
ATOM   2287  CD1 LEU A1007     -16.942 -30.243  10.343  1.00 90.29      A    C  
ATOM   2288  CD2 LEU A1007     -18.668 -28.531  11.155  1.00 90.29      A    C  
ATOM   2291  N   TYR A1008     -15.173 -27.012  14.344  1.00 46.99      A    N  
ATOM   2292  CA  TYR A1008     -14.105 -26.218  14.892  1.00 46.99      A    C  
ATOM   2301  C   TYR A1008     -13.375 -26.927  15.991  1.00 46.99      A    C  
ATOM   2302  O   TYR A1008     -12.158 -26.815  16.107  1.00 46.99      A    O  
ATOM   2293  CB  TYR A1008     -14.596 -24.864  15.410  1.00 46.99      A    C  
ATOM   2294  CG  TYR A1008     -15.234 -24.213  14.233  1.00 46.99      A    C  
ATOM   2295  CD1 TYR A1008     -14.480 -23.530  13.306  1.00 46.99      A    C  
ATOM   2296  CD2 TYR A1008     -16.595 -24.300  14.052  1.00 46.99      A    C  
ATOM   2297  CE1 TYR A1008     -15.081 -22.937  12.220  1.00 46.99      A    C  
ATOM   2298  CE2 TYR A1008     -17.201 -23.710  12.968  1.00 46.99      A    C  
ATOM   2299  CZ  TYR A1008     -16.442 -23.025  12.050  1.00 46.99      A    C  
ATOM   2300  OH  TYR A1008     -17.058 -22.417  10.936  1.00 46.99      A    O  
ATOM   2303  N   ARG A1009     -14.084 -27.671  16.850  1.00 62.07      A    N  
ATOM   2304  CA  ARG A1009     -13.387 -28.364  17.894  1.00 62.07      A    C  
ATOM   2312  C   ARG A1009     -12.416 -29.308  17.228  1.00 62.07      A    C  
ATOM   2313  O   ARG A1009     -11.362 -29.632  17.770  1.00 62.07      A    O  
ATOM   2305  CB  ARG A1009     -14.321 -29.222  18.762  1.00 62.07      A    C  
ATOM   2306  CG  ARG A1009     -15.093 -30.266  17.951  1.00 62.07      A    C  
ATOM   2307  CD  ARG A1009     -15.859 -31.278  18.804  1.00 62.07      A    C  
ATOM   2308  NE  ARG A1009     -14.856 -32.210  19.393  1.00 62.07      A    N  
ATOM   2309  CZ  ARG A1009     -15.257 -33.200  20.242  1.00 62.07      A    C  
ATOM   2310  NH1 ARG A1009     -16.575 -33.319  20.581  1.00 62.07      A    N1+
ATOM   2311  NH2 ARG A1009     -14.340 -34.075  20.751  1.00 62.07      A    N  
ATOM   2314  N   HIS A1010     -12.808 -29.793  16.033  1.00 72.21      A    N  
ATOM   2315  CA  HIS A1010     -12.174 -30.738  15.149  1.00 72.21      A    C  
ATOM   2322  C   HIS A1010     -10.998 -30.181  14.396  1.00 72.21      A    C  
ATOM   2323  O   HIS A1010     -10.306 -30.915  13.691  1.00 72.21      A    O  
ATOM   2318  CB  HIS A1010     -13.153 -31.322  14.114  1.00 72.21      A    C  
ATOM   2317  CG  HIS A1010     -14.247 -32.123  14.755  1.00 72.21      A    C  
ATOM   2320  CD2 HIS A1010     -14.325 -32.650  16.008  1.00 72.21      A    C  
ATOM   2316  ND1 HIS A1010     -15.420 -32.477  14.126  1.00 72.21      A    N  
ATOM   2321  CE1 HIS A1010     -16.143 -33.194  15.022  1.00 72.21      A    C  
ATOM   2319  NE2 HIS A1010     -15.519 -33.326  16.178  1.00 72.21      A    N  
ATOM   2324  N   MET A1011     -10.724 -28.878  14.527  1.00 72.08      A    N  
ATOM   2325  CA  MET A1011      -9.763 -28.168  13.731  1.00 72.08      A    C  
ATOM   2330  C   MET A1011      -8.434 -28.832  13.807  1.00 72.08      A    C  
ATOM   2331  O   MET A1011      -7.573 -28.486  13.012  1.00 72.08      A    O  
ATOM   2326  CB  MET A1011      -9.526 -26.723  14.210  1.00 72.08      A    C  
ATOM   2327  CG  MET A1011     -10.713 -25.774  14.036  1.00 72.08      A    C  
ATOM   2328  SD  MET A1011     -10.935 -25.072  12.382  1.00 72.08      A    S  
ATOM   2329  CE  MET A1011      -9.615 -23.843  12.585  1.00 72.08      A    C  
ATOM   2332  N   GLN A1012      -8.170 -29.702  14.796  1.00 34.50      A    N  
ATOM   2333  CA  GLN A1012      -6.894 -30.367  14.793  1.00 34.50      A    C  
ATOM   2339  C   GLN A1012      -6.745 -31.043  13.461  1.00 34.50      A    C  
ATOM   2340  O   GLN A1012      -5.666 -31.042  12.871  1.00 34.50      A    O  
ATOM   2334  CB  GLN A1012      -6.781 -31.448  15.882  1.00 34.50      A    C  
ATOM   2335  CG  GLN A1012      -6.816 -30.890  17.305  1.00 34.50      A    C  
ATOM   2336  CD  GLN A1012      -5.576 -30.026  17.494  1.00 34.50      A    C  
ATOM   2338  NE2 GLN A1012      -4.573 -30.560  18.241  1.00 34.50      A    N  
ATOM   2337  OE1 GLN A1012      -5.501 -28.908  16.988  1.00 34.50      A    O  
ATOM   2341  N   ALA A1013      -7.837 -31.635  12.942  1.00 17.10      A    N  
ATOM   2342  CA  ALA A1013      -7.796 -32.225  11.636  1.00 17.10      A    C  
ATOM   2344  C   ALA A1013      -7.550 -31.129  10.644  1.00 17.10      A    C  
ATOM   2345  O   ALA A1013      -6.777 -31.298   9.703  1.00 17.10      A    O  
ATOM   2343  CB  ALA A1013      -9.115 -32.917  11.250  1.00 17.10      A    C  
ATOM   2346  N   LYS A1014      -8.197 -29.963  10.851  1.00101.84      A    N  
ATOM   2347  CA  LYS A1014      -8.097 -28.840   9.959  1.00101.84      A    C  
ATOM   2353  C   LYS A1014      -6.676 -28.343   9.915  1.00101.84      A    C  
ATOM   2354  O   LYS A1014      -6.246 -27.758   8.928  1.00101.84      A    O  
ATOM   2348  CB  LYS A1014      -8.997 -27.657  10.351  1.00101.84      A    C  
ATOM   2349  CG  LYS A1014     -10.465 -27.846   9.960  1.00101.84      A    C  
ATOM   2350  CD  LYS A1014     -11.192 -28.941  10.738  1.00101.84      A    C  
ATOM   2351  CE  LYS A1014     -12.632 -29.158  10.267  1.00101.84      A    C  
ATOM   2352  NZ  LYS A1014     -13.404 -27.903  10.402  1.00101.84      A    N1+
ATOM   2355  N   GLY A1015      -5.935 -28.457  11.023  1.00 45.52      A    N  
ATOM   2356  CA  GLY A1015      -4.604 -27.939  11.127  1.00 45.52      A    C  
ATOM   2357  C   GLY A1015      -3.491 -28.678  10.455  1.00 45.52      A    C  
ATOM   2358  O   GLY A1015      -2.652 -28.047   9.810  1.00 45.52      A    O  
ATOM   2359  N   VAL A1016      -3.426 -30.019  10.564  1.00 50.73      A    N  
ATOM   2360  CA  VAL A1016      -2.153 -30.574  10.199  1.00 50.73      A    C  
ATOM   2364  C   VAL A1016      -2.165 -31.363   8.937  1.00 50.73      A    C  
ATOM   2365  O   VAL A1016      -3.043 -32.185   8.679  1.00 50.73      A    O  
ATOM   2361  CB  VAL A1016      -1.560 -31.452  11.259  1.00 50.73      A    C  
ATOM   2362  CG1 VAL A1016      -0.241 -32.039  10.723  1.00 50.73      A    C  
ATOM   2363  CG2 VAL A1016      -1.397 -30.625  12.546  1.00 50.73      A    C  
ATOM   2366  N   LEU A1017      -1.147 -31.066   8.111  1.00 73.59      A    N  
ATOM   2367  CA  LEU A1017      -0.824 -31.716   6.878  1.00 73.59      A    C  
ATOM   2372  C   LEU A1017       0.662 -31.854   6.977  1.00 73.59      A    C  
ATOM   2373  O   LEU A1017       1.183 -31.984   8.083  1.00 73.59      A    O  
ATOM   2368  CB  LEU A1017      -1.170 -30.888   5.628  1.00 73.59      A    C  
ATOM   2369  CG  LEU A1017      -0.959 -31.647   4.302  1.00 73.59      A    C  
ATOM   2370  CD1 LEU A1017      -1.893 -32.863   4.196  1.00 73.59      A    C  
ATOM   2371  CD2 LEU A1017      -1.080 -30.702   3.095  1.00 73.59      A    C  
ATOM   2374  N   LEU A1018       1.395 -31.858   5.847  1.00 47.11      A    N  
ATOM   2375  CA  LEU A1018       2.819 -31.940   5.994  1.00 47.11      A    C  
ATOM   2380  C   LEU A1018       3.212 -30.711   6.751  1.00 47.11      A    C  
ATOM   2381  O   LEU A1018       3.062 -29.591   6.264  1.00 47.11      A    O  
ATOM   2376  CB  LEU A1018       3.573 -31.946   4.649  1.00 47.11      A    C  
ATOM   2377  CG  LEU A1018       5.103 -32.038   4.792  1.00 47.11      A    C  
ATOM   2378  CD1 LEU A1018       5.522 -33.366   5.441  1.00 47.11      A    C  
ATOM   2379  CD2 LEU A1018       5.805 -31.790   3.447  1.00 47.11      A    C  
ATOM   2382  N   THR A1019       3.703 -30.902   7.991  1.00 31.31      A    N  
ATOM   2383  CA  THR A1019       4.014 -29.801   8.854  1.00 31.31      A    C  
ATOM   2387  C   THR A1019       5.146 -28.984   8.316  1.00 31.31      A    C  
ATOM   2388  O   THR A1019       5.018 -27.772   8.156  1.00 31.31      A    O  
ATOM   2384  CB  THR A1019       4.413 -30.245  10.231  1.00 31.31      A    C  
ATOM   2386  CG2 THR A1019       3.270 -31.083  10.828  1.00 31.31      A    C  
ATOM   2385  OG1 THR A1019       5.602 -31.019  10.169  1.00 31.31      A    O  
ATOM   2389  N   ASP A1020       6.283 -29.630   7.998  1.00 30.73      A    N  
ATOM   2390  CA  ASP A1020       7.412 -28.861   7.565  1.00 30.73      A    C  
ATOM   2395  C   ASP A1020       7.445 -28.827   6.079  1.00 30.73      A    C  
ATOM   2396  O   ASP A1020       6.860 -29.674   5.406  1.00 30.73      A    O  
ATOM   2391  CB  ASP A1020       8.769 -29.401   8.049  1.00 30.73      A    C  
ATOM   2392  CG  ASP A1020       8.890 -29.095   9.535  1.00 30.73      A    C  
ATOM   2393  OD1 ASP A1020       7.979 -28.413  10.075  1.00 30.73      A    O  
ATOM   2394  OD2 ASP A1020       9.901 -29.534  10.150  1.00 30.73      A    O1-
ATOM   2397  N   GLY A1021       8.137 -27.811   5.531  1.00 12.54      A    N  
ATOM   2398  CA  GLY A1021       8.264 -27.720   4.112  1.00 12.54      A    C  
ATOM   2399  C   GLY A1021       9.223 -28.787   3.714  1.00 12.54      A    C  
ATOM   2400  O   GLY A1021      10.128 -29.141   4.469  1.00 12.54      A    O  
ATOM   2401  N   SER A1022       9.044 -29.326   2.499  1.00 24.85      A    N  
ATOM   2402  CA  SER A1022       9.908 -30.361   2.031  1.00 24.85      A    C  
ATOM   2405  C   SER A1022       9.795 -30.351   0.548  1.00 24.85      A    C  
ATOM   2406  O   SER A1022       9.192 -29.449  -0.032  1.00 24.85      A    O  
ATOM   2403  CB  SER A1022       9.501 -31.765   2.513  1.00 24.85      A    C  
ATOM   2404  OG  SER A1022       8.223 -32.106   1.996  1.00 24.85      A    O  
ATOM   2407  N   GLU A1023      10.394 -31.356  -0.110  1.00 65.98      A    N  
ATOM   2408  CA  GLU A1023      10.279 -31.409  -1.533  1.00 65.98      A    C  
ATOM   2414  C   GLU A1023       8.836 -31.677  -1.790  1.00 65.98      A    C  
ATOM   2415  O   GLU A1023       8.108 -32.065  -0.878  1.00 65.98      A    O  
ATOM   2409  CB  GLU A1023      11.115 -32.520  -2.190  1.00 65.98      A    C  
ATOM   2410  CG  GLU A1023      11.298 -32.327  -3.696  1.00 65.98      A    C  
ATOM   2411  CD  GLU A1023      12.278 -31.176  -3.890  1.00 65.98      A    C  
ATOM   2412  OE1 GLU A1023      12.669 -30.556  -2.863  1.00 65.98      A    O  
ATOM   2413  OE2 GLU A1023      12.646 -30.896  -5.062  1.00 65.98      A    O1-
ATOM   2416  N   LYS A1024       8.378 -31.437  -3.034  1.00 59.94      A    N  
ATOM   2417  CA  LYS A1024       6.987 -31.593  -3.333  1.00 59.94      A    C  
ATOM   2423  C   LYS A1024       6.564 -32.970  -2.947  1.00 59.94      A    C  
ATOM   2424  O   LYS A1024       7.148 -33.965  -3.375  1.00 59.94      A    O  
ATOM   2418  CB  LYS A1024       6.659 -31.402  -4.824  1.00 59.94      A    C  
ATOM   2419  CG  LYS A1024       5.163 -31.474  -5.135  1.00 59.94      A    C  
ATOM   2420  CD  LYS A1024       4.817 -30.991  -6.543  1.00 59.94      A    C  
ATOM   2421  CE  LYS A1024       5.081 -29.501  -6.762  1.00 59.94      A    C  
ATOM   2422  NZ  LYS A1024       4.792 -29.138  -8.166  1.00 59.94      A    N1+
ATOM   2425  N   ASP A1025       5.533 -33.040  -2.083  1.00 35.88      A    N  
ATOM   2426  CA  ASP A1025       5.006 -34.286  -1.620  1.00 35.88      A    C  
ATOM   2431  C   ASP A1025       3.555 -34.272  -1.973  1.00 35.88      A    C  
ATOM   2432  O   ASP A1025       2.960 -33.207  -2.130  1.00 35.88      A    O  
ATOM   2427  CB  ASP A1025       5.108 -34.452  -0.093  1.00 35.88      A    C  
ATOM   2428  CG  ASP A1025       4.859 -35.910   0.273  1.00 35.88      A    C  
ATOM   2429  OD1 ASP A1025       4.689 -36.739  -0.659  1.00 35.88      A    O  
ATOM   2430  OD2 ASP A1025       4.848 -36.213   1.496  1.00 35.88      A    O1-
ATOM   2433  N   LYS A1026       2.943 -35.459  -2.133  1.00103.19      A    N  
ATOM   2434  CA  LYS A1026       1.547 -35.474  -2.447  1.00103.19      A    C  
ATOM   2440  C   LYS A1026       0.860 -34.945  -1.231  1.00103.19      A    C  
ATOM   2441  O   LYS A1026       1.176 -35.347  -0.113  1.00103.19      A    O  
ATOM   2435  CB  LYS A1026       1.012 -36.888  -2.735  1.00103.19      A    C  
ATOM   2436  CG  LYS A1026      -0.312 -36.913  -3.502  1.00103.19      A    C  
ATOM   2437  CD  LYS A1026      -1.460 -36.196  -2.792  1.00103.19      A    C  
ATOM   2438  CE  LYS A1026      -2.752 -36.162  -3.611  1.00103.19      A    C  
ATOM   2439  NZ  LYS A1026      -2.545 -35.372  -4.846  1.00103.19      A    N1+
ATOM   2442  N   LYS A1027      -0.093 -34.012  -1.412  1.00 50.50      A    N  
ATOM   2443  CA  LYS A1027      -0.732 -33.445  -0.260  1.00 50.50      A    C  
ATOM   2449  C   LYS A1027      -1.762 -34.399   0.241  1.00 50.50      A    C  
ATOM   2450  O   LYS A1027      -2.482 -35.029  -0.531  1.00 50.50      A    O  
ATOM   2444  CB  LYS A1027      -1.424 -32.093  -0.517  1.00 50.50      A    C  
ATOM   2445  CG  LYS A1027      -0.447 -30.951  -0.809  1.00 50.50      A    C  
ATOM   2446  CD  LYS A1027      -1.128 -29.627  -1.164  1.00 50.50      A    C  
ATOM   2447  CE  LYS A1027      -1.625 -29.539  -2.607  1.00 50.50      A    C  
ATOM   2448  NZ  LYS A1027      -2.263 -28.223  -2.838  1.00 50.50      A    N1+
ATOM   2451  N   GLY A1028      -1.845 -34.532   1.579  1.00  7.12      A    N  
ATOM   2452  CA  GLY A1028      -2.808 -35.410   2.169  1.00  7.12      A    C  
ATOM   2453  C   GLY A1028      -4.047 -34.614   2.412  1.00  7.12      A    C  
ATOM   2454  O   GLY A1028      -4.136 -33.447   2.032  1.00  7.12      A    O  
ATOM   2455  N   LYS A1029      -5.045 -35.243   3.061  1.00126.91      A    N  
ATOM   2456  CA  LYS A1029      -6.267 -34.557   3.354  1.00126.91      A    C  
ATOM   2462  C   LYS A1029      -6.158 -34.040   4.749  1.00126.91      A    C  
ATOM   2463  O   LYS A1029      -5.428 -34.593   5.569  1.00126.91      A    O  
ATOM   2457  CB  LYS A1029      -7.511 -35.460   3.287  1.00126.91      A    C  
ATOM   2458  CG  LYS A1029      -7.770 -36.033   1.891  1.00126.91      A    C  
ATOM   2459  CD  LYS A1029      -7.950 -34.961   0.814  1.00126.91      A    C  
ATOM   2460  CE  LYS A1029      -9.033 -33.933   1.147  1.00126.91      A    C  
ATOM   2461  NZ  LYS A1029     -10.341 -34.606   1.309  1.00126.91      A    N1+
ATOM   2464  N   GLY A1030      -6.875 -32.938   5.046  1.00  7.30      A    N  
ATOM   2465  CA  GLY A1030      -6.828 -32.371   6.360  1.00  7.30      A    C  
ATOM   2466  C   GLY A1030      -5.646 -31.464   6.392  1.00  7.30      A    C  
ATOM   2467  O   GLY A1030      -4.908 -31.366   5.413  1.00  7.30      A    O  
ATOM   2468  N   GLY A1031      -5.426 -30.765   7.524  1.00 14.08      A    N  
ATOM   2469  CA  GLY A1031      -4.288 -29.902   7.543  1.00 14.08      A    C  
ATOM   2470  C   GLY A1031      -4.562 -28.854   6.526  1.00 14.08      A    C  
ATOM   2471  O   GLY A1031      -3.668 -28.441   5.788  1.00 14.08      A    O  
ATOM   2472  N   THR A1032      -5.828 -28.400   6.449  1.00 54.61      A    N  
ATOM   2473  CA  THR A1032      -6.149 -27.451   5.435  1.00 54.61      A    C  
ATOM   2477  C   THR A1032      -6.313 -26.022   5.990  1.00 54.61      A    C  
ATOM   2478  O   THR A1032      -7.320 -25.784   6.654  1.00 54.61      A    O  
ATOM   2474  CB  THR A1032      -7.427 -27.775   4.719  1.00 54.61      A    C  
ATOM   2476  CG2 THR A1032      -7.671 -26.707   3.640  1.00 54.61      A    C  
ATOM   2475  OG1 THR A1032      -7.344 -29.062   4.124  1.00 54.61      A    O  
ATOM   2479  N   LYS A1033      -5.336 -25.065   5.732  1.00156.77      A    N  
ATOM   2480  CA  LYS A1033      -5.358 -23.602   5.972  1.00156.77      A    C  
ATOM   2486  C   LYS A1033      -4.416 -23.074   7.057  1.00156.77      A    C  
ATOM   2487  O   LYS A1033      -4.340 -23.597   8.168  1.00156.77      A    O  
ATOM   2481  CB  LYS A1033      -6.757 -23.016   6.257  1.00156.77      A    C  
ATOM   2482  CG  LYS A1033      -7.288 -23.251   7.672  1.00156.77      A    C  
ATOM   2483  CD  LYS A1033      -8.542 -22.435   7.990  1.00156.77      A    C  
ATOM   2484  CE  LYS A1033      -9.267 -22.896   9.256  1.00156.77      A    C  
ATOM   2485  NZ  LYS A1033      -9.935 -24.193   9.006  1.00156.77      A    N1+
ATOM   2488  N   THR A1034      -3.835 -21.867   6.789  1.00179.70      A    N  
ATOM   2489  CA  THR A1034      -2.753 -21.156   7.457  1.00179.70      A    C  
ATOM   2493  C   THR A1034      -2.352 -21.684   8.817  1.00179.70      A    C  
ATOM   2494  O   THR A1034      -2.039 -22.870   8.924  1.00179.70      A    O  
ATOM   2490  CB  THR A1034      -2.837 -19.650   7.327  1.00179.70      A    C  
ATOM   2492  CG2 THR A1034      -4.205 -19.123   7.767  1.00179.70      A    C  
ATOM   2491  OG1 THR A1034      -1.765 -19.015   8.009  1.00179.70      A    O  
ATOM   2495  N   LEU A1035      -2.262 -20.836   9.871  1.00118.16      A    N  
ATOM   2496  CA  LEU A1035      -1.584 -21.286  11.064  1.00118.16      A    C  
ATOM   2501  C   LEU A1035      -2.490 -21.413  12.260  1.00118.16      A    C  
ATOM   2502  O   LEU A1035      -3.530 -20.768  12.366  1.00118.16      A    O  
ATOM   2497  CB  LEU A1035      -0.384 -20.365  11.395  1.00118.16      A    C  
ATOM   2498  CG  LEU A1035       0.473 -20.727  12.626  1.00118.16      A    C  
ATOM   2499  CD1 LEU A1035      -0.199 -20.319  13.944  1.00118.16      A    C  
ATOM   2500  CD2 LEU A1035       0.892 -22.205  12.594  1.00118.16      A    C  
ATOM   2503  N   MET A1036      -2.087 -22.279  13.213  1.00 47.73      A    N  
ATOM   2504  CA  MET A1036      -2.904 -22.641  14.333  1.00 47.73      A    C  
ATOM   2509  C   MET A1036      -3.268 -21.519  15.248  1.00 47.73      A    C  
ATOM   2510  O   MET A1036      -4.453 -21.284  15.440  1.00 47.73      A    O  
ATOM   2505  CB  MET A1036      -2.253 -23.729  15.203  1.00 47.73      A    C  
ATOM   2506  CG  MET A1036      -2.120 -25.072  14.485  1.00 47.73      A    C  
ATOM   2507  SD  MET A1036      -0.911 -25.082  13.126  1.00 47.73      A    S  
ATOM   2508  CE  MET A1036      -1.223 -26.806  12.647  1.00 47.73      A    C  
ATOM   2511  N   ASN A1037      -2.310 -20.735  15.771  1.00 51.84      A    N  
ATOM   2512  CA  ASN A1037      -2.665 -19.852  16.854  1.00 51.84      A    C  
ATOM   2517  C   ASN A1037      -3.724 -18.863  16.455  1.00 51.84      A    C  
ATOM   2518  O   ASN A1037      -4.658 -18.650  17.224  1.00 51.84      A    O  
ATOM   2513  CB  ASN A1037      -1.468 -19.053  17.404  1.00 51.84      A    C  
ATOM   2514  CG  ASN A1037      -1.837 -18.487  18.776  1.00 51.84      A    C  
ATOM   2516  ND2 ASN A1037      -0.889 -17.710  19.368  1.00 51.84      A    N  
ATOM   2515  OD1 ASN A1037      -2.920 -18.718  19.314  1.00 51.84      A    O  
ATOM   2519  N   THR A1038      -3.554 -18.152  15.317  1.00138.66      A    N  
ATOM   2520  CA  THR A1038      -4.552 -17.186  14.937  1.00138.66      A    C  
ATOM   2524  C   THR A1038      -5.741 -17.648  14.141  1.00138.66      A    C  
ATOM   2525  O   THR A1038      -6.866 -17.684  14.639  1.00138.66      A    O  
ATOM   2521  CB  THR A1038      -3.945 -16.008  14.220  1.00138.66      A    C  
ATOM   2523  CG2 THR A1038      -3.170 -16.481  12.977  1.00138.66      A    C  
ATOM   2522  OG1 THR A1038      -4.956 -15.076  13.870  1.00138.66      A    O  
ATOM   2526  N   ILE A1039      -5.500 -18.058  12.874  1.00 79.02      A    N  
ATOM   2527  CA  ILE A1039      -6.571 -18.328  11.954  1.00 79.02      A    C  
ATOM   2532  C   ILE A1039      -7.257 -19.575  12.380  1.00 79.02      A    C  
ATOM   2533  O   ILE A1039      -8.474 -19.689  12.267  1.00 79.02      A    O  
ATOM   2528  CB  ILE A1039      -6.117 -18.500  10.528  1.00 79.02      A    C  
ATOM   2530  CG1 ILE A1039      -7.313 -18.649   9.572  1.00 79.02      A    C  
ATOM   2529  CG2 ILE A1039      -5.161 -19.693  10.468  1.00 79.02      A    C  
ATOM   2531  CD1 ILE A1039      -8.120 -17.371   9.373  1.00 79.02      A    C  
ATOM   2534  N   MET A1040      -6.475 -20.593  12.778  1.00 43.68      A    N  
ATOM   2535  CA  MET A1040      -7.086 -21.805  13.201  1.00 43.68      A    C  
ATOM   2540  C   MET A1040      -7.770 -21.632  14.528  1.00 43.68      A    C  
ATOM   2541  O   MET A1040      -8.934 -21.989  14.686  1.00 43.68      A    O  
ATOM   2536  CB  MET A1040      -6.061 -22.937  13.373  1.00 43.68      A    C  
ATOM   2537  CG  MET A1040      -5.348 -23.308  12.072  1.00 43.68      A    C  
ATOM   2538  SD  MET A1040      -6.430 -24.008  10.792  1.00 43.68      A    S  
ATOM   2539  CE  MET A1040      -6.662 -25.598  11.638  1.00 43.68      A    C  
ATOM   2542  N   GLN A1041      -7.030 -21.103  15.524  1.00 68.81      A    N  
ATOM   2543  CA  GLN A1041      -7.492 -21.052  16.883  1.00 68.81      A    C  
ATOM   2549  C   GLN A1041      -8.477 -19.973  17.220  1.00 68.81      A    C  
ATOM   2550  O   GLN A1041      -9.642 -20.251  17.491  1.00 68.81      A    O  
ATOM   2544  CB  GLN A1041      -6.340 -20.920  17.892  1.00 68.81      A    C  
ATOM   2545  CG  GLN A1041      -5.396 -22.122  17.878  1.00 68.81      A    C  
ATOM   2546  CD  GLN A1041      -6.219 -23.354  18.215  1.00 68.81      A    C  
ATOM   2548  NE2 GLN A1041      -5.801 -24.529  17.674  1.00 68.81      A    N  
ATOM   2547  OE1 GLN A1041      -7.212 -23.274  18.935  1.00 68.81      A    O  
ATOM   2551  N   LEU A1042      -8.064 -18.701  17.073  1.00 47.28      A    N  
ATOM   2552  CA  LEU A1042      -8.818 -17.601  17.622  1.00 47.28      A    C  
ATOM   2557  C   LEU A1042     -10.167 -17.601  16.993  1.00 47.28      A    C  
ATOM   2558  O   LEU A1042     -11.153 -17.236  17.621  1.00 47.28      A    O  
ATOM   2553  CB  LEU A1042      -8.165 -16.233  17.377  1.00 47.28      A    C  
ATOM   2554  CG  LEU A1042      -6.829 -16.078  18.123  1.00 47.28      A    C  
ATOM   2555  CD1 LEU A1042      -6.264 -14.656  17.969  1.00 47.28      A    C  
ATOM   2556  CD2 LEU A1042      -6.957 -16.518  19.591  1.00 47.28      A    C  
ATOM   2559  N   ARG A1043     -10.268 -18.031  15.731  1.00101.01      A    N  
ATOM   2560  CA  ARG A1043     -11.546 -17.977  15.093  1.00101.01      A    C  
ATOM   2568  C   ARG A1043     -12.553 -18.813  15.837  1.00101.01      A    C  
ATOM   2569  O   ARG A1043     -13.731 -18.469  15.886  1.00101.01      A    O  
ATOM   2561  CB  ARG A1043     -11.474 -18.356  13.614  1.00101.01      A    C  
ATOM   2562  CG  ARG A1043     -11.014 -17.132  12.827  1.00101.01      A    C  
ATOM   2563  CD  ARG A1043     -10.464 -17.404  11.438  1.00101.01      A    C  
ATOM   2564  NE  ARG A1043     -10.366 -16.077  10.765  1.00101.01      A    N  
ATOM   2565  CZ  ARG A1043      -9.314 -15.247  11.027  1.00101.01      A    C  
ATOM   2566  NH1 ARG A1043      -8.333 -15.638  11.891  1.00101.01      A    N1+
ATOM   2567  NH2 ARG A1043      -9.241 -14.026  10.419  1.00101.01      A    N  
ATOM   2570  N   LYS A1044     -12.118 -19.921  16.461  1.00 74.21      A    N  
ATOM   2571  CA  LYS A1044     -12.976 -20.850  17.150  1.00 74.21      A    C  
ATOM   2577  C   LYS A1044     -13.692 -20.220  18.316  1.00 74.21      A    C  
ATOM   2578  O   LYS A1044     -14.833 -20.550  18.630  1.00 74.21      A    O  
ATOM   2572  CB  LYS A1044     -12.157 -22.026  17.708  1.00 74.21      A    C  
ATOM   2573  CG  LYS A1044     -11.367 -22.768  16.627  1.00 74.21      A    C  
ATOM   2574  CD  LYS A1044     -10.195 -23.585  17.175  1.00 74.21      A    C  
ATOM   2575  CE  LYS A1044     -10.520 -25.057  17.425  1.00 74.21      A    C  
ATOM   2576  NZ  LYS A1044      -9.322 -25.757  17.939  1.00 74.21      A    N1+
ATOM   2579  N   ILE A1045     -13.018 -19.257  18.942  1.00146.50      A    N  
ATOM   2580  CA  ILE A1045     -13.217 -18.573  20.185  1.00146.50      A    C  
ATOM   2585  C   ILE A1045     -14.501 -17.784  20.266  1.00146.50      A    C  
ATOM   2586  O   ILE A1045     -14.809 -17.253  21.332  1.00146.50      A    O  
ATOM   2581  CB  ILE A1045     -12.050 -17.642  20.453  1.00146.50      A    C  
ATOM   2583  CG1 ILE A1045     -10.717 -18.390  20.270  1.00146.50      A    C  
ATOM   2582  CG2 ILE A1045     -12.148 -17.067  21.879  1.00146.50      A    C  
ATOM   2584  CD1 ILE A1045     -10.473 -19.501  21.286  1.00146.50      A    C  
ATOM   2587  N   CYS A1046     -15.249 -17.634  19.152  1.00 58.66      A    N  
ATOM   2588  CA  CYS A1046     -16.372 -16.736  19.002  1.00 58.66      A    C  
ATOM   2591  C   CYS A1046     -15.787 -15.428  18.610  1.00 58.66      A    C  
ATOM   2592  O   CYS A1046     -16.509 -14.490  18.270  1.00 58.66      A    O  
ATOM   2589  CB  CYS A1046     -17.205 -16.510  20.285  1.00 58.66      A    C  
ATOM   2590  SG  CYS A1046     -17.963 -18.022  20.956  1.00 58.66      A    S  
ATOM   2593  N   ASN A1047     -14.443 -15.348  18.577  1.00 79.38      A    N  
ATOM   2594  CA  ASN A1047     -13.918 -14.091  18.162  1.00 79.38      A    C  
ATOM   2599  C   ASN A1047     -14.140 -13.825  16.694  1.00 79.38      A    C  
ATOM   2600  O   ASN A1047     -14.492 -12.703  16.336  1.00 79.38      A    O  
ATOM   2595  CB  ASN A1047     -12.544 -13.663  18.721  1.00 79.38      A    C  
ATOM   2596  CG  ASN A1047     -11.461 -14.628  18.377  1.00 79.38      A    C  
ATOM   2598  ND2 ASN A1047     -10.823 -15.277  19.389  1.00 79.38      A    N  
ATOM   2597  OD1 ASN A1047     -11.181 -14.756  17.193  1.00 79.38      A    O  
ATOM   2601  N   HIS A1048     -14.001 -14.831  15.799  1.00 63.21      A    N  
ATOM   2602  CA  HIS A1048     -14.225 -14.548  14.400  1.00 63.21      A    C  
ATOM   2609  C   HIS A1048     -15.243 -15.479  13.824  1.00 63.21      A    C  
ATOM   2610  O   HIS A1048     -14.892 -16.539  13.305  1.00 63.21      A    O  
ATOM   2605  CB  HIS A1048     -12.989 -14.724  13.501  1.00 63.21      A    C  
ATOM   2604  CG  HIS A1048     -11.981 -13.620  13.580  1.00 63.21      A    C  
ATOM   2607  CD2 HIS A1048     -10.712 -13.613  14.071  1.00 63.21      A    C  
ATOM   2603  ND1 HIS A1048     -12.195 -12.358  13.074  1.00 63.21      A    N  
ATOM   2608  CE1 HIS A1048     -11.054 -11.654  13.278  1.00 63.21      A    C  
ATOM   2606  NE2 HIS A1048     -10.124 -12.376  13.876  1.00 63.21      A    N  
ATOM   2611  N   PRO A1049     -16.499 -15.128  13.886  1.00 83.63      A    N  
ATOM   2612  CA  PRO A1049     -17.481 -15.895  13.175  1.00 83.63      A    C  
ATOM   2616  C   PRO A1049     -17.349 -15.568  11.715  1.00 83.63      A    C  
ATOM   2617  O   PRO A1049     -17.261 -14.390  11.370  1.00 83.63      A    O  
ATOM   2614  CB  PRO A1049     -18.835 -15.524  13.791  1.00 83.63      A    C  
ATOM   2615  CG  PRO A1049     -18.550 -14.273  14.653  1.00 83.63      A    C  
ATOM   2613  CD  PRO A1049     -17.064 -14.412  15.018  1.00 83.63      A    C  
ATOM   2618  N   TYR A1050     -17.311 -16.596  10.848  1.00145.27      A    N  
ATOM   2619  CA  TYR A1050     -17.354 -16.450   9.416  1.00145.27      A    C  
ATOM   2628  C   TYR A1050     -16.424 -15.394   8.868  1.00145.27      A    C  
ATOM   2629  O   TYR A1050     -16.822 -14.581   8.040  1.00145.27      A    O  
ATOM   2620  CB  TYR A1050     -18.795 -16.188   8.897  1.00145.27      A    C  
ATOM   2621  CG  TYR A1050     -19.368 -14.971   9.557  1.00145.27      A    C  
ATOM   2622  CD1 TYR A1050     -19.212 -13.720   9.006  1.00145.27      A    C  
ATOM   2623  CD2 TYR A1050     -20.083 -15.073  10.731  1.00145.27      A    C  
ATOM   2624  CE1 TYR A1050     -19.725 -12.596   9.600  1.00145.27      A    C  
ATOM   2625  CE2 TYR A1050     -20.603 -13.952  11.340  1.00145.27      A    C  
ATOM   2626  CZ  TYR A1050     -20.422 -12.713  10.774  1.00145.27      A    C  
ATOM   2627  OH  TYR A1050     -20.943 -11.556  11.385  1.00145.27      A    O  
ATOM   2630  N   MET A1051     -15.142 -15.373   9.273  1.00 24.01      A    N  
ATOM   2631  CA  MET A1051     -14.245 -14.405   8.693  1.00 24.01      A    C  
ATOM   2636  C   MET A1051     -14.086 -14.738   7.238  1.00 24.01      A    C  
ATOM   2637  O   MET A1051     -14.016 -13.853   6.385  1.00 24.01      A    O  
ATOM   2632  CB  MET A1051     -12.847 -14.445   9.336  1.00 24.01      A    C  
ATOM   2633  CG  MET A1051     -11.894 -13.371   8.809  1.00 24.01      A    C  
ATOM   2634  SD  MET A1051     -12.283 -11.681   9.356  1.00 24.01      A    S  
ATOM   2635  CE  MET A1051     -10.900 -10.906   8.469  1.00 24.01      A    C  
ATOM   2638  N   PHE A1052     -14.040 -16.048   6.924  1.00 46.87      A    N  
ATOM   2639  CA  PHE A1052     -13.917 -16.528   5.575  1.00 46.87      A    C  
ATOM   2647  C   PHE A1052     -15.139 -16.031   4.855  1.00 46.87      A    C  
ATOM   2648  O   PHE A1052     -15.096 -15.755   3.658  1.00 46.87      A    O  
ATOM   2640  CB  PHE A1052     -13.931 -18.065   5.499  1.00 46.87      A    C  
ATOM   2641  CG  PHE A1052     -12.814 -18.583   6.341  1.00 46.87      A    C  
ATOM   2642  CD1 PHE A1052     -11.519 -18.601   5.874  1.00 46.87      A    C  
ATOM   2643  CD2 PHE A1052     -13.068 -19.061   7.608  1.00 46.87      A    C  
ATOM   2644  CE1 PHE A1052     -10.499 -19.082   6.661  1.00 46.87      A    C  
ATOM   2645  CE2 PHE A1052     -12.050 -19.544   8.399  1.00 46.87      A    C  
ATOM   2646  CZ  PHE A1052     -10.761 -19.554   7.925  1.00 46.87      A    C  
ATOM   2649  N   GLN A1053     -16.257 -15.942   5.611  1.00 71.02      A    N  
ATOM   2650  CA  GLN A1053     -17.579 -15.455   5.290  1.00 71.02      A    C  
ATOM   2656  C   GLN A1053     -18.385 -16.358   4.411  1.00 71.02      A    C  
ATOM   2657  O   GLN A1053     -19.512 -16.016   4.051  1.00 71.02      A    O  
ATOM   2651  CB  GLN A1053     -17.628 -14.009   4.743  1.00 71.02      A    C  
ATOM   2652  CG  GLN A1053     -16.968 -13.786   3.383  1.00 71.02      A    C  
ATOM   2653  CD  GLN A1053     -17.114 -12.316   3.015  1.00 71.02      A    C  
ATOM   2655  NE2 GLN A1053     -17.273 -12.038   1.692  1.00 71.02      A    N  
ATOM   2654  OE1 GLN A1053     -17.093 -11.437   3.877  1.00 71.02      A    O  
ATOM   2658  N   HIS A1054     -17.886 -17.563   4.090  1.00 31.24      A    N  
ATOM   2659  CA  HIS A1054     -18.709 -18.478   3.353  1.00 31.24      A    C  
ATOM   2666  C   HIS A1054     -19.789 -18.905   4.297  1.00 31.24      A    C  
ATOM   2667  O   HIS A1054     -20.916 -19.184   3.887  1.00 31.24      A    O  
ATOM   2662  CB  HIS A1054     -17.950 -19.733   2.890  1.00 31.24      A    C  
ATOM   2661  CG  HIS A1054     -18.736 -20.560   1.916  1.00 31.24      A    C  
ATOM   2664  CD2 HIS A1054     -19.503 -21.665   2.117  1.00 31.24      A    C  
ATOM   2660  ND1 HIS A1054     -18.801 -20.297   0.565  1.00 31.24      A    N  
ATOM   2665  CE1 HIS A1054     -19.601 -21.249   0.020  1.00 31.24      A    C  
ATOM   2663  NE2 HIS A1054     -20.051 -22.101   0.923  1.00 31.24      A    N  
ATOM   2668  N   ILE A1055     -19.441 -18.982   5.600  1.00 73.15      A    N  
ATOM   2669  CA  ILE A1055     -20.336 -19.392   6.649  1.00 73.15      A    C  
ATOM   2674  C   ILE A1055     -21.441 -18.383   6.703  1.00 73.15      A    C  
ATOM   2675  O   ILE A1055     -22.619 -18.723   6.783  1.00 73.15      A    O  
ATOM   2670  CB  ILE A1055     -19.667 -19.385   7.993  1.00 73.15      A    C  
ATOM   2672  CG1 ILE A1055     -18.388 -20.240   7.964  1.00 73.15      A    C  
ATOM   2671  CG2 ILE A1055     -20.695 -19.854   9.035  1.00 73.15      A    C  
ATOM   2673  CD1 ILE A1055     -18.627 -21.701   7.586  1.00 73.15      A    C  
ATOM   2676  N   GLU A1056     -21.079 -17.093   6.639  1.00 71.60      A    N  
ATOM   2677  CA  GLU A1056     -22.070 -16.062   6.653  1.00 71.60      A    C  
ATOM   2683  C   GLU A1056     -22.915 -16.256   5.447  1.00 71.60      A    C  
ATOM   2684  O   GLU A1056     -24.102 -15.965   5.481  1.00 71.60      A    O  
ATOM   2678  CB  GLU A1056     -21.469 -14.652   6.590  1.00 71.60      A    C  
ATOM   2679  CG  GLU A1056     -22.511 -13.589   6.256  1.00 71.60      A    C  
ATOM   2680  CD  GLU A1056     -23.669 -13.743   7.223  1.00 71.60      A    C  
ATOM   2681  OE1 GLU A1056     -23.424 -13.722   8.458  1.00 71.60      A    O  
ATOM   2682  OE2 GLU A1056     -24.822 -13.882   6.735  1.00 71.60      A    O1-
ATOM   2685  N   GLU A1057     -22.326 -16.726   4.335  1.00 52.60      A    N  
ATOM   2686  CA  GLU A1057     -23.073 -16.969   3.134  1.00 52.60      A    C  
ATOM   2692  C   GLU A1057     -24.056 -18.053   3.409  1.00 52.60      A    C  
ATOM   2693  O   GLU A1057     -25.182 -18.001   2.918  1.00 52.60      A    O  
ATOM   2687  CB  GLU A1057     -22.182 -17.424   1.966  1.00 52.60      A    C  
ATOM   2688  CG  GLU A1057     -21.204 -16.345   1.500  1.00 52.60      A    C  
ATOM   2689  CD  GLU A1057     -22.010 -15.223   0.859  1.00 52.60      A    C  
ATOM   2690  OE1 GLU A1057     -23.221 -15.443   0.593  1.00 52.60      A    O  
ATOM   2691  OE2 GLU A1057     -21.424 -14.132   0.627  1.00 52.60      A    O1-
ATOM   2694  N   SER A1058     -23.654 -19.069   4.207  1.00 24.57      A    N  
ATOM   2695  CA  SER A1058     -24.564 -20.145   4.465  1.00 24.57      A    C  
ATOM   2698  C   SER A1058     -25.765 -19.531   5.105  1.00 24.57      A    C  
ATOM   2699  O   SER A1058     -26.896 -19.818   4.721  1.00 24.57      A    O  
ATOM   2696  CB  SER A1058     -24.031 -21.232   5.418  1.00 24.57      A    C  
ATOM   2697  OG  SER A1058     -24.120 -20.809   6.769  1.00 24.57      A    O  
ATOM   2700  N   PHE A1059     -25.547 -18.654   6.106  1.00 44.35      A    N  
ATOM   2701  CA  PHE A1059     -26.688 -18.054   6.731  1.00 44.35      A    C  
ATOM   2709  C   PHE A1059     -27.379 -17.136   5.765  1.00 44.35      A    C  
ATOM   2710  O   PHE A1059     -28.542 -17.339   5.425  1.00 44.35      A    O  
ATOM   2702  CB  PHE A1059     -26.322 -17.236   7.981  1.00 44.35      A    C  
ATOM   2703  CG  PHE A1059     -27.590 -16.956   8.711  1.00 44.35      A    C  
ATOM   2704  CD1 PHE A1059     -28.128 -17.907   9.546  1.00 44.35      A    C  
ATOM   2705  CD2 PHE A1059     -28.241 -15.751   8.569  1.00 44.35      A    C  
ATOM   2706  CE1 PHE A1059     -29.296 -17.668  10.229  1.00 44.35      A    C  
ATOM   2707  CE2 PHE A1059     -29.411 -15.505   9.250  1.00 44.35      A    C  
ATOM   2708  CZ  PHE A1059     -29.940 -16.464  10.081  1.00 44.35      A    C  
ATOM   2711  N   SER A1060     -26.654 -16.124   5.245  1.00 37.19      A    N  
ATOM   2712  CA  SER A1060     -27.232 -15.162   4.359  1.00 37.19      A    C  
ATOM   2715  C   SER A1060     -26.212 -14.633   3.398  1.00 37.19      A    C  
ATOM   2716  O   SER A1060     -25.086 -14.315   3.784  1.00 37.19      A    O  
ATOM   2713  CB  SER A1060     -27.827 -13.947   5.091  1.00 37.19      A    C  
ATOM   2714  OG  SER A1060     -28.381 -13.035   4.153  1.00 37.19      A    O  
ATOM   2717  N   GLU A1061     -26.579 -14.568   2.097  1.00 34.88      A    N  
ATOM   2718  CA  GLU A1061     -25.726 -13.964   1.112  1.00 34.88      A    C  
ATOM   2724  C   GLU A1061     -25.760 -12.485   1.332  1.00 34.88      A    C  
ATOM   2725  O   GLU A1061     -24.731 -11.814   1.341  1.00 34.88      A    O  
ATOM   2719  CB  GLU A1061     -26.184 -14.203  -0.337  1.00 34.88      A    C  
ATOM   2720  CG  GLU A1061     -26.052 -15.654  -0.804  1.00 34.88      A    C  
ATOM   2721  CD  GLU A1061     -26.368 -15.684  -2.292  1.00 34.88      A    C  
ATOM   2722  OE1 GLU A1061     -26.354 -14.590  -2.919  1.00 34.88      A    O  
ATOM   2723  OE2 GLU A1061     -26.619 -16.798  -2.826  1.00 34.88      A    O1-
ATOM   2726  N   HIS A1062     -26.980 -11.944   1.520  1.00 40.81      A    N  
ATOM   2727  CA  HIS A1062     -27.147 -10.535   1.713  1.00 40.81      A    C  
ATOM   2734  C   HIS A1062     -28.621 -10.280   1.692  1.00 40.81      A    C  
ATOM   2735  O   HIS A1062     -29.406 -11.179   1.393  1.00 40.81      A    O  
ATOM   2730  CB  HIS A1062     -26.523  -9.689   0.592  1.00 40.81      A    C  
ATOM   2729  CG  HIS A1062     -27.007 -10.097  -0.766  1.00 40.81      A    C  
ATOM   2732  CD2 HIS A1062     -26.427 -10.909  -1.692  1.00 40.81      A    C  
ATOM   2728  ND1 HIS A1062     -28.201  -9.689  -1.318  1.00 40.81      A    N  
ATOM   2733  CE1 HIS A1062     -28.285 -10.272  -2.541  1.00 40.81      A    C  
ATOM   2731  NE2 HIS A1062     -27.231 -11.021  -2.814  1.00 40.81      A    N  
ATOM   2736  N   LEU A1063     -29.042  -9.049   2.043  1.00 36.53      A    N  
ATOM   2737  CA  LEU A1063     -30.438  -8.726   1.982  1.00 36.53      A    C  
ATOM   2742  C   LEU A1063     -30.580  -7.447   1.231  1.00 36.53      A    C  
ATOM   2743  O   LEU A1063     -29.671  -6.620   1.204  1.00 36.53      A    O  
ATOM   2738  CB  LEU A1063     -31.111  -8.497   3.343  1.00 36.53      A    C  
ATOM   2739  CG  LEU A1063     -32.600  -8.114   3.239  1.00 36.53      A    C  
ATOM   2740  CD1 LEU A1063     -33.434  -9.250   2.626  1.00 36.53      A    C  
ATOM   2741  CD2 LEU A1063     -33.149  -7.631   4.591  1.00 36.53      A    C  
ATOM   2744  N   GLY A1064     -31.743  -7.268   0.578  1.00  7.81      A    N  
ATOM   2745  CA  GLY A1064     -31.998  -6.055  -0.133  1.00  7.81      A    C  
ATOM   2746  C   GLY A1064     -31.456  -6.221  -1.510  1.00  7.81      A    C  
ATOM   2747  O   GLY A1064     -30.669  -7.128  -1.777  1.00  7.81      A    O  
ATOM   2748  N   PHE A1065     -31.872  -5.328  -2.424  1.00 19.02      A    N  
ATOM   2749  CA  PHE A1065     -31.385  -5.399  -3.767  1.00 19.02      A    C  
ATOM   2757  C   PHE A1065     -29.918  -5.157  -3.692  1.00 19.02      A    C  
ATOM   2758  O   PHE A1065     -29.122  -5.892  -4.276  1.00 19.02      A    O  
ATOM   2750  CB  PHE A1065     -31.995  -4.319  -4.677  1.00 19.02      A    C  
ATOM   2751  CG  PHE A1065     -31.416  -4.498  -6.038  1.00 19.02      A    C  
ATOM   2752  CD1 PHE A1065     -31.918  -5.449  -6.896  1.00 19.02      A    C  
ATOM   2753  CD2 PHE A1065     -30.371  -3.707  -6.457  1.00 19.02      A    C  
ATOM   2754  CE1 PHE A1065     -31.382  -5.611  -8.151  1.00 19.02      A    C  
ATOM   2755  CE2 PHE A1065     -29.831  -3.864  -7.711  1.00 19.02      A    C  
ATOM   2756  CZ  PHE A1065     -30.337  -4.819  -8.561  1.00 19.02      A    C  
ATOM   2759  N   THR A1066     -29.521  -4.117  -2.937  1.00 17.27      A    N  
ATOM   2760  CA  THR A1066     -28.134  -3.814  -2.794  1.00 17.27      A    C  
ATOM   2764  C   THR A1066     -27.814  -3.965  -1.348  1.00 17.27      A    C  
ATOM   2765  O   THR A1066     -28.660  -3.727  -0.487  1.00 17.27      A    O  
ATOM   2761  CB  THR A1066     -27.781  -2.409  -3.179  1.00 17.27      A    C  
ATOM   2763  CG2 THR A1066     -28.184  -2.186  -4.648  1.00 17.27      A    C  
ATOM   2762  OG1 THR A1066     -28.459  -1.486  -2.340  1.00 17.27      A    O  
ATOM   2766  N   GLY A1067     -26.577  -4.392  -1.042  1.00 11.85      A    N  
ATOM   2767  CA  GLY A1067     -26.225  -4.554   0.333  1.00 11.85      A    C  
ATOM   2768  C   GLY A1067     -25.401  -5.790   0.445  1.00 11.85      A    C  
ATOM   2769  O   GLY A1067     -24.731  -6.202  -0.500  1.00 11.85      A    O  
ATOM   2770  N   GLY A1068     -25.439  -6.411   1.637  1.00 22.88      A    N  
ATOM   2771  CA  GLY A1068     -24.690  -7.601   1.898  1.00 22.88      A    C  
ATOM   2772  C   GLY A1068     -25.419  -8.303   2.990  1.00 22.88      A    C  
ATOM   2773  O   GLY A1068     -26.643  -8.211   3.067  1.00 22.88      A    O  
ATOM   2774  N   ILE A1069     -24.662  -9.023   3.847  1.00 65.33      A    N  
ATOM   2775  CA  ILE A1069     -25.175  -9.749   4.973  1.00 65.33      A    C  
ATOM   2780  C   ILE A1069     -26.145  -8.844   5.665  1.00 65.33      A    C  
ATOM   2781  O   ILE A1069     -25.875  -7.659   5.859  1.00 65.33      A    O  
ATOM   2776  CB  ILE A1069     -24.109 -10.059   5.978  1.00 65.33      A    C  
ATOM   2778  CG1 ILE A1069     -22.942 -10.815   5.320  1.00 65.33      A    C  
ATOM   2777  CG2 ILE A1069     -24.766 -10.825   7.137  1.00 65.33      A    C  
ATOM   2779  CD1 ILE A1069     -21.660 -10.772   6.152  1.00 65.33      A    C  
ATOM   2782  N   VAL A1070     -27.318  -9.385   6.043  1.00 84.96      A    N  
ATOM   2783  CA  VAL A1070     -28.346  -8.552   6.589  1.00 84.96      A    C  
ATOM   2787  C   VAL A1070     -28.559  -8.913   8.020  1.00 84.96      A    C  
ATOM   2788  O   VAL A1070     -27.998  -9.881   8.529  1.00 84.96      A    O  
ATOM   2784  CB  VAL A1070     -29.660  -8.726   5.890  1.00 84.96      A    C  
ATOM   2785  CG1 VAL A1070     -30.222 -10.110   6.254  1.00 84.96      A    C  
ATOM   2786  CG2 VAL A1070     -30.589  -7.546   6.226  1.00 84.96      A    C  
ATOM   2789  N   GLN A1071     -29.377  -8.095   8.709  1.00 56.50      A    N  
ATOM   2790  CA  GLN A1071     -29.653  -8.296  10.096  1.00 56.50      A    C  
ATOM   2796  C   GLN A1071     -30.531  -9.488  10.253  1.00 56.50      A    C  
ATOM   2797  O   GLN A1071     -31.463  -9.701   9.480  1.00 56.50      A    O  
ATOM   2791  CB  GLN A1071     -30.351  -7.101  10.766  1.00 56.50      A    C  
ATOM   2792  CG  GLN A1071     -31.733  -6.800  10.187  1.00 56.50      A    C  
ATOM   2793  CD  GLN A1071     -31.536  -6.191   8.807  1.00 56.50      A    C  
ATOM   2795  NE2 GLN A1071     -32.614  -6.200   7.979  1.00 56.50      A    N  
ATOM   2794  OE1 GLN A1071     -30.453  -5.714   8.474  1.00 56.50      A    O  
ATOM   2798  N   GLY A1072     -30.226 -10.307  11.279  1.00  8.63      A    N  
ATOM   2799  CA  GLY A1072     -30.989 -11.482  11.565  1.00  8.63      A    C  
ATOM   2800  C   GLY A1072     -30.266 -12.198  12.664  1.00  8.63      A    C  
ATOM   2801  O   GLY A1072     -29.149 -11.837  13.031  1.00  8.63      A    O  
ATOM   2802  N   LEU A1073     -30.906 -13.241  13.220  1.00 43.68      A    N  
ATOM   2803  CA  LEU A1073     -30.331 -14.009  14.284  1.00 43.68      A    C  
ATOM   2808  C   LEU A1073     -29.397 -15.028  13.698  1.00 43.68      A    C  
ATOM   2809  O   LEU A1073     -29.369 -15.259  12.489  1.00 43.68      A    O  
ATOM   2804  CB  LEU A1073     -31.385 -14.750  15.134  1.00 43.68      A    C  
ATOM   2805  CG  LEU A1073     -30.816 -15.593  16.294  1.00 43.68      A    C  
ATOM   2806  CD1 LEU A1073     -30.062 -14.721  17.308  1.00 43.68      A    C  
ATOM   2807  CD2 LEU A1073     -31.910 -16.450  16.948  1.00 43.68      A    C  
ATOM   2810  N   ASP A1074     -28.577 -15.630  14.580  1.00 62.76      A    N  
ATOM   2811  CA  ASP A1074     -27.642 -16.689  14.320  1.00 62.76      A    C  
ATOM   2816  C   ASP A1074     -26.397 -16.173  13.666  1.00 62.76      A    C  
ATOM   2817  O   ASP A1074     -25.377 -16.862  13.663  1.00 62.76      A    O  
ATOM   2812  CB  ASP A1074     -28.216 -17.772  13.392  1.00 62.76      A    C  
ATOM   2813  CG  ASP A1074     -29.354 -18.478  14.115  1.00 62.76      A    C  
ATOM   2814  OD1 ASP A1074     -29.610 -18.132  15.299  1.00 62.76      A    O  
ATOM   2815  OD2 ASP A1074     -29.982 -19.376  13.493  1.00 62.76      A    O1-
ATOM   2818  N   LEU A1075     -26.418 -14.962  13.084  1.00101.62      A    N  
ATOM   2819  CA  LEU A1075     -25.184 -14.427  12.585  1.00101.62      A    C  
ATOM   2824  C   LEU A1075     -24.360 -14.009  13.767  1.00101.62      A    C  
ATOM   2825  O   LEU A1075     -23.207 -14.407  13.921  1.00101.62      A    O  
ATOM   2820  CB  LEU A1075     -25.454 -13.220  11.655  1.00101.62      A    C  
ATOM   2821  CG  LEU A1075     -24.238 -12.417  11.145  1.00101.62      A    C  
ATOM   2822  CD1 LEU A1075     -24.661 -11.467  10.015  1.00101.62      A    C  
ATOM   2823  CD2 LEU A1075     -23.572 -11.613  12.274  1.00101.62      A    C  
ATOM   2826  N   TYR A1076     -24.956 -13.151  14.620  1.00 54.21      A    N  
ATOM   2827  CA  TYR A1076     -24.343 -12.647  15.818  1.00 54.21      A    C  
ATOM   2836  C   TYR A1076     -24.375 -13.659  16.925  1.00 54.21      A    C  
ATOM   2837  O   TYR A1076     -23.461 -13.739  17.742  1.00 54.21      A    O  
ATOM   2828  CB  TYR A1076     -24.951 -11.327  16.333  1.00 54.21      A    C  
ATOM   2829  CG  TYR A1076     -26.369 -11.520  16.747  1.00 54.21      A    C  
ATOM   2830  CD1 TYR A1076     -27.385 -11.493  15.820  1.00 54.21      A    C  
ATOM   2831  CD2 TYR A1076     -26.683 -11.712  18.074  1.00 54.21      A    C  
ATOM   2832  CE1 TYR A1076     -28.694 -11.660  16.209  1.00 54.21      A    C  
ATOM   2833  CE2 TYR A1076     -27.989 -11.879  18.469  1.00 54.21      A    C  
ATOM   2834  CZ  TYR A1076     -28.997 -11.853  17.537  1.00 54.21      A    C  
ATOM   2835  OH  TYR A1076     -30.337 -12.024  17.941  1.00 54.21      A    O  
ATOM   2838  N   ARG A1077     -25.449 -14.463  16.970  1.00110.82      A    N  
ATOM   2839  CA  ARG A1077     -25.727 -15.376  18.046  1.00110.82      A    C  
ATOM   2847  C   ARG A1077     -24.614 -16.374  18.194  1.00110.82      A    C  
ATOM   2848  O   ARG A1077     -24.332 -16.847  19.293  1.00110.82      A    O  
ATOM   2840  CB  ARG A1077     -27.043 -16.138  17.819  1.00110.82      A    C  
ATOM   2841  CG  ARG A1077     -27.425 -17.043  18.985  1.00110.82      A    C  
ATOM   2842  CD  ARG A1077     -28.853 -17.586  18.905  1.00110.82      A    C  
ATOM   2843  NE  ARG A1077     -28.893 -18.603  17.820  1.00110.82      A    N  
ATOM   2844  CZ  ARG A1077     -29.639 -19.735  17.972  1.00110.82      A    C  
ATOM   2845  NH1 ARG A1077     -30.301 -19.964  19.145  1.00110.82      A    N1+
ATOM   2846  NH2 ARG A1077     -29.723 -20.636  16.951  1.00110.82      A    N  
ATOM   2849  N   ALA A1078     -23.919 -16.688  17.091  1.00 43.83      A    N  
ATOM   2850  CA  ALA A1078     -22.916 -17.715  17.048  1.00 43.83      A    C  
ATOM   2852  C   ALA A1078     -21.840 -17.455  18.065  1.00 43.83      A    C  
ATOM   2853  O   ALA A1078     -21.165 -18.384  18.507  1.00 43.83      A    O  
ATOM   2851  CB  ALA A1078     -22.230 -17.814  15.676  1.00 43.83      A    C  
ATOM   2854  N   SER A1079     -21.602 -16.186  18.431  1.00 41.04      A    N  
ATOM   2855  CA  SER A1079     -20.495 -15.896  19.298  1.00 41.04      A    C  
ATOM   2858  C   SER A1079     -20.933 -15.555  20.688  1.00 41.04      A    C  
ATOM   2859  O   SER A1079     -21.989 -14.969  20.912  1.00 41.04      A    O  
ATOM   2856  CB  SER A1079     -19.692 -14.683  18.785  1.00 41.04      A    C  
ATOM   2857  OG  SER A1079     -18.744 -14.261  19.753  1.00 41.04      A    O  
ATOM   2860  N   GLY A1080     -20.097 -15.948  21.673  1.00 16.40      A    N  
ATOM   2861  CA  GLY A1080     -20.319 -15.595  23.043  1.00 16.40      A    C  
ATOM   2862  C   GLY A1080     -20.195 -14.109  23.119  1.00 16.40      A    C  
ATOM   2863  O   GLY A1080     -20.926 -13.468  23.859  1.00 16.40      A    O  
ATOM   2864  N   LYS A1081     -19.261 -13.497  22.371  1.00 67.98      A    N  
ATOM   2865  CA  LYS A1081     -19.122 -12.070  22.486  1.00 67.98      A    C  
ATOM   2871  C   LYS A1081     -20.418 -11.395  22.128  1.00 67.98      A    C  
ATOM   2872  O   LYS A1081     -21.004 -10.690  22.950  1.00 67.98      A    O  
ATOM   2866  CB  LYS A1081     -18.095 -11.480  21.501  1.00 67.98      A    C  
ATOM   2867  CG  LYS A1081     -16.644 -11.915  21.710  1.00 67.98      A    C  
ATOM   2868  CD  LYS A1081     -15.734 -11.532  20.541  1.00 67.98      A    C  
ATOM   2869  CE  LYS A1081     -14.266 -11.886  20.769  1.00 67.98      A    C  
ATOM   2870  NZ  LYS A1081     -14.162 -13.319  21.105  1.00 67.98      A    N1+
ATOM   2873  N   PHE A1082     -20.921 -11.624  20.898  1.00 46.83      A    N  
ATOM   2874  CA  PHE A1082     -22.061 -10.875  20.434  1.00 46.83      A    C  
ATOM   2882  C   PHE A1082     -23.308 -11.182  21.208  1.00 46.83      A    C  
ATOM   2883  O   PHE A1082     -23.899 -10.295  21.826  1.00 46.83      A    O  
ATOM   2875  CB  PHE A1082     -22.361 -11.125  18.950  1.00 46.83      A    C  
ATOM   2876  CG  PHE A1082     -21.195 -10.588  18.196  1.00 46.83      A    C  
ATOM   2877  CD1 PHE A1082     -20.053 -11.331  18.046  1.00 46.83      A    C  
ATOM   2878  CD2 PHE A1082     -21.231  -9.338  17.638  1.00 46.83      A    C  
ATOM   2879  CE1 PHE A1082     -18.969 -10.845  17.353  1.00 46.83      A    C  
ATOM   2880  CE2 PHE A1082     -20.152  -8.844  16.945  1.00 46.83      A    C  
ATOM   2881  CZ  PHE A1082     -19.013  -9.594  16.795  1.00 46.83      A    C  
ATOM   2884  N   GLU A1083     -23.712 -12.464  21.251  1.00 62.00      A    N  
ATOM   2885  CA  GLU A1083     -24.950 -12.807  21.892  1.00 62.00      A    C  
ATOM   2891  C   GLU A1083     -24.841 -12.433  23.336  1.00 62.00      A    C  
ATOM   2892  O   GLU A1083     -25.794 -11.902  23.903  1.00 62.00      A    O  
ATOM   2886  CB  GLU A1083     -25.262 -14.316  21.837  1.00 62.00      A    C  
ATOM   2887  CG  GLU A1083     -26.686 -14.684  22.276  1.00 62.00      A    C  
ATOM   2888  CD  GLU A1083     -26.812 -14.575  23.793  1.00 62.00      A    C  
ATOM   2889  OE1 GLU A1083     -26.165 -15.385  24.510  1.00 62.00      A    O  
ATOM   2890  OE2 GLU A1083     -27.566 -13.679  24.255  1.00 62.00      A    O1-
ATOM   2893  N   LEU A1084     -23.668 -12.668  23.967  1.00 34.15      A    N  
ATOM   2894  CA  LEU A1084     -23.590 -12.393  25.375  1.00 34.15      A    C  
ATOM   2899  C   LEU A1084     -23.869 -10.946  25.598  1.00 34.15      A    C  
ATOM   2900  O   LEU A1084     -24.597 -10.584  26.521  1.00 34.15      A    O  
ATOM   2895  CB  LEU A1084     -22.255 -12.694  26.076  1.00 34.15      A    C  
ATOM   2896  CG  LEU A1084     -22.232 -12.389  27.584  1.00 34.15      A    C  
ATOM   2897  CD1 LEU A1084     -23.234 -13.260  28.350  1.00 34.15      A    C  
ATOM   2898  CD2 LEU A1084     -20.804 -12.499  28.147  1.00 34.15      A    C  
ATOM   2901  N   LEU A1085     -23.318 -10.076  24.742  1.00 32.16      A    N  
ATOM   2902  CA  LEU A1085     -23.555  -8.672  24.889  1.00 32.16      A    C  
ATOM   2907  C   LEU A1085     -25.015  -8.416  24.679  1.00 32.16      A    C  
ATOM   2908  O   LEU A1085     -25.592  -7.530  25.308  1.00 32.16      A    O  
ATOM   2903  CB  LEU A1085     -22.734  -7.816  23.915  1.00 32.16      A    C  
ATOM   2904  CG  LEU A1085     -21.224  -7.921  24.201  1.00 32.16      A    C  
ATOM   2905  CD1 LEU A1085     -20.413  -6.982  23.293  1.00 32.16      A    C  
ATOM   2906  CD2 LEU A1085     -20.926  -7.725  25.696  1.00 32.16      A    C  
ATOM   2909  N   ASP A1086     -25.660  -9.197  23.791  1.00 19.76      A    N  
ATOM   2910  CA  ASP A1086     -27.057  -8.988  23.549  1.00 19.76      A    C  
ATOM   2915  C   ASP A1086     -27.755  -9.157  24.857  1.00 19.76      A    C  
ATOM   2916  O   ASP A1086     -28.663  -8.396  25.184  1.00 19.76      A    O  
ATOM   2911  CB  ASP A1086     -27.647 -10.001  22.554  1.00 19.76      A    C  
ATOM   2912  CG  ASP A1086     -29.044  -9.532  22.179  1.00 19.76      A    C  
ATOM   2913  OD1 ASP A1086     -29.529  -8.550  22.800  1.00 19.76      A    O  
ATOM   2914  OD2 ASP A1086     -29.643 -10.147  21.257  1.00 19.76      A    O1-
ATOM   2917  N   ARG A1087     -27.359 -10.178  25.636  1.00150.41      A    N  
ATOM   2918  CA  ARG A1087     -27.996 -10.399  26.901  1.00150.41      A    C  
ATOM   2926  C   ARG A1087     -27.699  -9.299  27.887  1.00150.41      A    C  
ATOM   2927  O   ARG A1087     -28.603  -8.651  28.414  1.00150.41      A    O  
ATOM   2919  CB  ARG A1087     -27.524 -11.713  27.545  1.00150.41      A    C  
ATOM   2920  CG  ARG A1087     -28.288 -12.098  28.812  1.00150.41      A    C  
ATOM   2921  CD  ARG A1087     -29.717 -12.562  28.534  1.00150.41      A    C  
ATOM   2922  NE  ARG A1087     -29.642 -13.637  27.504  1.00150.41      A    N  
ATOM   2923  CZ  ARG A1087     -29.371 -14.922  27.874  1.00150.41      A    C  
ATOM   2924  NH1 ARG A1087     -29.136 -15.221  29.185  1.00150.41      A    N1+
ATOM   2925  NH2 ARG A1087     -29.325 -15.909  26.930  1.00150.41      A    N  
ATOM   2928  N   ILE A1088     -26.397  -9.054  28.124  1.00107.28      A    N  
ATOM   2929  CA  ILE A1088     -25.898  -8.197  29.171  1.00107.28      A    C  
ATOM   2934  C   ILE A1088     -26.134  -6.735  28.949  1.00107.28      A    C  
ATOM   2935  O   ILE A1088     -26.633  -6.033  29.829  1.00107.28      A    O  
ATOM   2930  CB  ILE A1088     -24.402  -8.256  29.233  1.00107.28      A    C  
ATOM   2932  CG1 ILE A1088     -23.890  -9.692  29.322  1.00107.28      A    C  
ATOM   2931  CG2 ILE A1088     -23.964  -7.388  30.419  1.00107.28      A    C  
ATOM   2933  CD1 ILE A1088     -24.297 -10.387  30.612  1.00107.28      A    C  
ATOM   2936  N   LEU A1089     -25.783  -6.235  27.750  1.00 99.15      A    N  
ATOM   2937  CA  LEU A1089     -25.748  -4.813  27.547  1.00 99.15      A    C  
ATOM   2942  C   LEU A1089     -27.058  -4.118  27.800  1.00 99.15      A    C  
ATOM   2943  O   LEU A1089     -26.985  -3.076  28.451  1.00 99.15      A    O  
ATOM   2938  CB  LEU A1089     -25.217  -4.390  26.170  1.00 99.15      A    C  
ATOM   2939  CG  LEU A1089     -23.695  -4.579  26.075  1.00 99.15      A    C  
ATOM   2940  CD1 LEU A1089     -23.303  -6.052  26.214  1.00 99.15      A    C  
ATOM   2941  CD2 LEU A1089     -23.117  -3.906  24.825  1.00 99.15      A    C  
ATOM   2944  N   PRO A1090     -28.239  -4.549  27.389  1.00 57.07      A    N  
ATOM   2945  CA  PRO A1090     -29.430  -3.766  27.599  1.00 57.07      A    C  
ATOM   2949  C   PRO A1090     -29.627  -3.343  29.025  1.00 57.07      A    C  
ATOM   2950  O   PRO A1090     -30.127  -2.241  29.249  1.00 57.07      A    O  
ATOM   2947  CB  PRO A1090     -30.592  -4.626  27.102  1.00 57.07      A    C  
ATOM   2948  CG  PRO A1090     -30.081  -6.062  27.294  1.00 57.07      A    C  
ATOM   2946  CD  PRO A1090     -28.562  -5.938  27.083  1.00 57.07      A    C  
ATOM   2951  N   LYS A1091     -29.228  -4.175  30.003  1.00 92.32      A    N  
ATOM   2952  CA  LYS A1091     -29.405  -3.806  31.377  1.00 92.32      A    C  
ATOM   2958  C   LYS A1091     -28.606  -2.562  31.600  1.00 92.32      A    C  
ATOM   2959  O   LYS A1091     -29.062  -1.620  32.247  1.00 92.32      A    O  
ATOM   2953  CB  LYS A1091     -28.882  -4.881  32.343  1.00 92.32      A    C  
ATOM   2954  CG  LYS A1091     -29.567  -6.236  32.154  1.00 92.32      A    C  
ATOM   2955  CD  LYS A1091     -31.085  -6.190  32.335  1.00 92.32      A    C  
ATOM   2956  CE  LYS A1091     -31.777  -7.514  32.002  1.00 92.32      A    C  
ATOM   2957  NZ  LYS A1091     -31.631  -7.810  30.559  1.00 92.32      A    N1+
ATOM   2960  N   LEU A1092     -27.382  -2.534  31.042  1.00 29.48      A    N  
ATOM   2961  CA  LEU A1092     -26.495  -1.417  31.162  1.00 29.48      A    C  
ATOM   2966  C   LEU A1092     -27.105  -0.259  30.457  1.00 29.48      A    C  
ATOM   2967  O   LEU A1092     -26.942   0.874  30.887  1.00 29.48      A    O  
ATOM   2962  CB  LEU A1092     -25.126  -1.671  30.508  1.00 29.48      A    C  
ATOM   2963  CG  LEU A1092     -24.300  -2.775  31.193  1.00 29.48      A    C  
ATOM   2964  CD1 LEU A1092     -22.949  -2.976  30.490  1.00 29.48      A    C  
ATOM   2965  CD2 LEU A1092     -24.153  -2.508  32.698  1.00 29.48      A    C  
ATOM   2968  N   ARG A1093     -27.818  -0.483  29.343  1.00 50.51      A    N  
ATOM   2969  CA  ARG A1093     -28.399   0.630  28.652  1.00 50.51      A    C  
ATOM   2977  C   ARG A1093     -29.342   1.311  29.599  1.00 50.51      A    C  
ATOM   2978  O   ARG A1093     -29.433   2.537  29.623  1.00 50.51      A    O  
ATOM   2970  CB  ARG A1093     -29.207   0.193  27.418  1.00 50.51      A    C  
ATOM   2971  CG  ARG A1093     -29.876   1.346  26.663  1.00 50.51      A    C  
ATOM   2972  CD  ARG A1093     -28.900   2.301  25.973  1.00 50.51      A    C  
ATOM   2973  NE  ARG A1093     -29.724   3.312  25.250  1.00 50.51      A    N  
ATOM   2974  CZ  ARG A1093     -30.100   3.086  23.957  1.00 50.51      A    C  
ATOM   2975  NH1 ARG A1093     -29.671   1.962  23.310  1.00 50.51      A    N1+
ATOM   2976  NH2 ARG A1093     -30.906   3.980  23.314  1.00 50.51      A    N  
ATOM   2979  N   ALA A1094     -30.102   0.526  30.386  1.00 25.51      A    N  
ATOM   2980  CA  ALA A1094     -31.018   1.109  31.327  1.00 25.51      A    C  
ATOM   2982  C   ALA A1094     -30.270   1.851  32.406  1.00 25.51      A    C  
ATOM   2983  O   ALA A1094     -30.623   2.976  32.759  1.00 25.51      A    O  
ATOM   2981  CB  ALA A1094     -31.902   0.060  32.023  1.00 25.51      A    C  
ATOM   2984  N   THR A1095     -29.205   1.224  32.942  1.00 48.00      A    N  
ATOM   2985  CA  THR A1095     -28.388   1.696  34.034  1.00 48.00      A    C  
ATOM   2989  C   THR A1095     -27.504   2.838  33.604  1.00 48.00      A    C  
ATOM   2990  O   THR A1095     -26.912   3.526  34.433  1.00 48.00      A    O  
ATOM   2986  CB  THR A1095     -27.515   0.620  34.608  1.00 48.00      A    C  
ATOM   2988  CG2 THR A1095     -28.414  -0.521  35.110  1.00 48.00      A    C  
ATOM   2987  OG1 THR A1095     -26.613   0.133  33.626  1.00 48.00      A    O  
ATOM   2991  N   ASN A1096     -27.312   2.998  32.287  1.00 56.54      A    N  
ATOM   2992  CA  ASN A1096     -26.512   4.015  31.665  1.00 56.54      A    C  
ATOM   2997  C   ASN A1096     -25.108   4.054  32.190  1.00 56.54      A    C  
ATOM   2998  O   ASN A1096     -24.602   5.119  32.541  1.00 56.54      A    O  
ATOM   2993  CB  ASN A1096     -27.128   5.433  31.697  1.00 56.54      A    C  
ATOM   2994  CG  ASN A1096     -27.336   5.903  33.130  1.00 56.54      A    C  
ATOM   2996  ND2 ASN A1096     -26.399   6.749  33.637  1.00 56.54      A    N  
ATOM   2995  OD1 ASN A1096     -28.315   5.535  33.777  1.00 56.54      A    O  
ATOM   2999  N   HIS A1097     -24.425   2.889  32.243  1.00 31.77      A    N  
ATOM   3000  CA  HIS A1097     -23.046   2.896  32.647  1.00 31.77      A    C  
ATOM   3007  C   HIS A1097     -22.224   2.781  31.400  1.00 31.77      A    C  
ATOM   3008  O   HIS A1097     -22.380   1.853  30.609  1.00 31.77      A    O  
ATOM   3003  CB  HIS A1097     -22.667   1.754  33.603  1.00 31.77      A    C  
ATOM   3002  CG  HIS A1097     -23.383   1.874  34.915  1.00 31.77      A    C  
ATOM   3005  CD2 HIS A1097     -24.462   1.196  35.390  1.00 31.77      A    C  
ATOM   3001  ND1 HIS A1097     -23.037   2.767  35.903  1.00 31.77      A    N  
ATOM   3006  CE1 HIS A1097     -23.917   2.589  36.919  1.00 31.77      A    C  
ATOM   3004  NE2 HIS A1097     -24.802   1.644  36.654  1.00 31.77      A    N  
ATOM   3009  N   LYS A1098     -21.315   3.755  31.202  1.00136.10      A    N  
ATOM   3010  CA  LYS A1098     -20.504   3.846  30.018  1.00136.10      A    C  
ATOM   3016  C   LYS A1098     -19.584   2.657  30.007  1.00136.10      A    C  
ATOM   3017  O   LYS A1098     -18.831   2.448  30.955  1.00136.10      A    O  
ATOM   3011  CB  LYS A1098     -19.586   5.078  30.059  1.00136.10      A    C  
ATOM   3012  CG  LYS A1098     -20.324   6.410  30.187  1.00136.10      A    C  
ATOM   3013  CD  LYS A1098     -21.076   6.835  28.930  1.00136.10      A    C  
ATOM   3014  CE  LYS A1098     -20.154   7.478  27.893  1.00136.10      A    C  
ATOM   3015  NZ  LYS A1098     -19.436   8.622  28.500  1.00136.10      A    N1+
ATOM   3018  N   VAL A1099     -19.569   1.892  28.895  1.00 32.59      A    N  
ATOM   3019  CA  VAL A1099     -18.820   0.664  28.855  1.00 32.59      A    C  
ATOM   3023  C   VAL A1099     -17.612   0.817  27.973  1.00 32.59      A    C  
ATOM   3024  O   VAL A1099     -17.582   1.639  27.058  1.00 32.59      A    O  
ATOM   3020  CB  VAL A1099     -19.623  -0.482  28.304  1.00 32.59      A    C  
ATOM   3021  CG1 VAL A1099     -18.752  -1.747  28.274  1.00 32.59      A    C  
ATOM   3022  CG2 VAL A1099     -20.912  -0.622  29.131  1.00 32.59      A    C  
ATOM   3025  N   LEU A1100     -16.553   0.028  28.271  1.00 34.03      A    N  
ATOM   3026  CA  LEU A1100     -15.342   0.012  27.506  1.00 34.03      A    C  
ATOM   3031  C   LEU A1100     -15.203  -1.366  26.918  1.00 34.03      A    C  
ATOM   3032  O   LEU A1100     -15.586  -2.359  27.536  1.00 34.03      A    O  
ATOM   3027  CB  LEU A1100     -14.083   0.309  28.335  1.00 34.03      A    C  
ATOM   3028  CG  LEU A1100     -14.075   1.735  28.915  1.00 34.03      A    C  
ATOM   3029  CD1 LEU A1100     -12.787   2.017  29.704  1.00 34.03      A    C  
ATOM   3030  CD2 LEU A1100     -14.348   2.781  27.821  1.00 34.03      A    C  
ATOM   3033  N   LEU A1101     -14.663  -1.450  25.682  1.00 61.21      A    N  
ATOM   3034  CA  LEU A1101     -14.541  -2.704  24.981  1.00 61.21      A    C  
ATOM   3039  C   LEU A1101     -13.166  -2.742  24.373  1.00 61.21      A    C  
ATOM   3040  O   LEU A1101     -12.670  -1.717  23.906  1.00 61.21      A    O  
ATOM   3035  CB  LEU A1101     -15.483  -2.772  23.763  1.00 61.21      A    C  
ATOM   3036  CG  LEU A1101     -15.657  -4.170  23.144  1.00 61.21      A    C  
ATOM   3037  CD1 LEU A1101     -16.745  -4.949  23.897  1.00 61.21      A    C  
ATOM   3038  CD2 LEU A1101     -15.878  -4.123  21.625  1.00 61.21      A    C  
ATOM   3041  N   PHE A1102     -12.531  -3.936  24.322  1.00 39.18      A    N  
ATOM   3042  CA  PHE A1102     -11.189  -4.014  23.806  1.00 39.18      A    C  
ATOM   3050  C   PHE A1102     -11.022  -5.262  22.987  1.00 39.18      A    C  
ATOM   3051  O   PHE A1102     -11.827  -6.189  23.071  1.00 39.18      A    O  
ATOM   3043  CB  PHE A1102     -10.134  -4.065  24.925  1.00 39.18      A    C  
ATOM   3044  CG  PHE A1102     -10.236  -2.789  25.690  1.00 39.18      A    C  
ATOM   3045  CD1 PHE A1102      -9.505  -1.683  25.318  1.00 39.18      A    C  
ATOM   3046  CD2 PHE A1102     -11.071  -2.698  26.781  1.00 39.18      A    C  
ATOM   3047  CE1 PHE A1102      -9.603  -0.508  26.025  1.00 39.18      A    C  
ATOM   3048  CE2 PHE A1102     -11.173  -1.525  27.490  1.00 39.18      A    C  
ATOM   3049  CZ  PHE A1102     -10.437  -0.427  27.115  1.00 39.18      A    C  
ATOM   3052  N   CYS A1103      -9.968  -5.298  22.134  1.00 60.35      A    N  
ATOM   3053  CA  CYS A1103      -9.719  -6.484  21.358  1.00 60.35      A    C  
ATOM   3056  C   CYS A1103      -8.296  -6.438  20.863  1.00 60.35      A    C  
ATOM   3057  O   CYS A1103      -7.551  -5.531  21.231  1.00 60.35      A    O  
ATOM   3054  CB  CYS A1103     -10.659  -6.616  20.154  1.00 60.35      A    C  
ATOM   3055  SG  CYS A1103     -10.744  -8.327  19.566  1.00 60.35      A    S  
ATOM   3058  N   GLN A1104      -7.779  -7.543  20.270  1.00 90.56      A    N  
ATOM   3059  CA  GLN A1104      -6.530  -7.444  19.546  1.00 90.56      A    C  
ATOM   3065  C   GLN A1104      -6.713  -7.361  18.051  1.00 90.56      A    C  
ATOM   3066  O   GLN A1104      -6.259  -6.432  17.387  1.00 90.56      A    O  
ATOM   3060  CB  GLN A1104      -5.602  -8.632  19.827  1.00 90.56      A    C  
ATOM   3061  CG  GLN A1104      -5.286  -8.755  21.316  1.00 90.56      A    C  
ATOM   3062  CD  GLN A1104      -4.972  -7.353  21.812  1.00 90.56      A    C  
ATOM   3064  NE2 GLN A1104      -5.546  -6.991  22.988  1.00 90.56      A    N  
ATOM   3063  OE1 GLN A1104      -4.256  -6.594  21.160  1.00 90.56      A    O  
ATOM   3067  N   MET A1105      -7.441  -8.360  17.498  1.00111.95      A    N  
ATOM   3068  CA  MET A1105      -7.669  -8.501  16.082  1.00111.95      A    C  
ATOM   3073  C   MET A1105      -8.658  -7.428  15.755  1.00111.95      A    C  
ATOM   3074  O   MET A1105      -9.726  -7.349  16.358  1.00111.95      A    O  
ATOM   3069  CB  MET A1105      -8.304  -9.865  15.775  1.00111.95      A    C  
ATOM   3070  CG  MET A1105      -9.463 -10.158  16.739  1.00111.95      A    C  
ATOM   3071  SD  MET A1105     -10.050 -11.877  16.772  1.00111.95      A    S  
ATOM   3072  CE  MET A1105      -8.480 -12.567  17.364  1.00111.95      A    C  
ATOM   3075  N   THR A1106      -8.328  -6.583  14.768  1.00 32.40      A    N  
ATOM   3076  CA  THR A1106      -9.121  -5.429  14.460  1.00 32.40      A    C  
ATOM   3080  C   THR A1106     -10.483  -5.785  13.931  1.00 32.40      A    C  
ATOM   3081  O   THR A1106     -11.471  -5.140  14.272  1.00 32.40      A    O  
ATOM   3077  CB  THR A1106      -8.468  -4.551  13.433  1.00 32.40      A    C  
ATOM   3079  CG2 THR A1106      -9.371  -3.330  13.183  1.00 32.40      A    C  
ATOM   3078  OG1 THR A1106      -7.192  -4.128  13.892  1.00 32.40      A    O  
ATOM   3082  N   SER A1107     -10.576  -6.850  13.116  1.00 41.38      A    N  
ATOM   3083  CA  SER A1107     -11.748  -7.155  12.335  1.00 41.38      A    C  
ATOM   3086  C   SER A1107     -12.995  -7.428  13.132  1.00 41.38      A    C  
ATOM   3087  O   SER A1107     -14.096  -7.265  12.610  1.00 41.38      A    O  
ATOM   3084  CB  SER A1107     -11.534  -8.370  11.416  1.00 41.38      A    C  
ATOM   3085  OG  SER A1107     -10.514  -8.089  10.469  1.00 41.38      A    O  
ATOM   3088  N   LEU A1108     -12.892  -7.826  14.409  1.00 52.02      A    N  
ATOM   3089  CA  LEU A1108     -14.065  -8.174  15.169  1.00 52.02      A    C  
ATOM   3094  C   LEU A1108     -14.971  -6.979  15.216  1.00 52.02      A    C  
ATOM   3095  O   LEU A1108     -16.193  -7.106  15.268  1.00 52.02      A    O  
ATOM   3090  CB  LEU A1108     -13.732  -8.571  16.616  1.00 52.02      A    C  
ATOM   3091  CG  LEU A1108     -12.657  -9.670  16.694  1.00 52.02      A    C  
ATOM   3092  CD1 LEU A1108     -12.588 -10.295  18.096  1.00 52.02      A    C  
ATOM   3093  CD2 LEU A1108     -12.807 -10.691  15.558  1.00 52.02      A    C  
ATOM   3096  N   MET A1109     -14.381  -5.779  15.138  1.00 47.53      A    N  
ATOM   3097  CA  MET A1109     -15.083  -4.539  15.283  1.00 47.53      A    C  
ATOM   3102  C   MET A1109     -16.185  -4.487  14.262  1.00 47.53      A    C  
ATOM   3103  O   MET A1109     -17.198  -3.838  14.511  1.00 47.53      A    O  
ATOM   3098  CB  MET A1109     -14.144  -3.341  15.071  1.00 47.53      A    C  
ATOM   3099  CG  MET A1109     -13.006  -3.302  16.096  1.00 47.53      A    C  
ATOM   3100  SD  MET A1109     -11.728  -2.043  15.796  1.00 47.53      A    S  
ATOM   3101  CE  MET A1109     -12.720  -0.634  16.366  1.00 47.53      A    C  
ATOM   3104  N   THR A1110     -16.013  -5.120  13.079  1.00107.95      A    N  
ATOM   3105  CA  THR A1110     -17.033  -5.063  12.058  1.00107.95      A    C  
ATOM   3109  C   THR A1110     -18.351  -5.650  12.505  1.00107.95      A    C  
ATOM   3110  O   THR A1110     -19.363  -4.948  12.519  1.00107.95      A    O  
ATOM   3106  CB  THR A1110     -16.623  -5.731  10.772  1.00107.95      A    C  
ATOM   3108  CG2 THR A1110     -16.327  -7.222  11.011  1.00107.95      A    C  
ATOM   3107  OG1 THR A1110     -17.644  -5.574   9.797  1.00107.95      A    O  
ATOM   3111  N   ILE A1111     -18.376  -6.931  12.922  1.00 72.29      A    N  
ATOM   3112  CA  ILE A1111     -19.595  -7.573  13.333  1.00 72.29      A    C  
ATOM   3117  C   ILE A1111     -20.049  -6.889  14.579  1.00 72.29      A    C  
ATOM   3118  O   ILE A1111     -21.239  -6.857  14.887  1.00 72.29      A    O  
ATOM   3113  CB  ILE A1111     -19.466  -9.042  13.644  1.00 72.29      A    C  
ATOM   3115  CG1 ILE A1111     -18.999  -9.846  12.418  1.00 72.29      A    C  
ATOM   3114  CG2 ILE A1111     -20.836  -9.516  14.157  1.00 72.29      A    C  
ATOM   3116  CD1 ILE A1111     -17.515  -9.697  12.095  1.00 72.29      A    C  
ATOM   3119  N   MET A1112     -19.087  -6.386  15.373  1.00 32.83      A    N  
ATOM   3120  CA  MET A1112     -19.439  -5.722  16.593  1.00 32.83      A    C  
ATOM   3125  C   MET A1112     -20.309  -4.543  16.251  1.00 32.83      A    C  
ATOM   3126  O   MET A1112     -21.360  -4.354  16.863  1.00 32.83      A    O  
ATOM   3121  CB  MET A1112     -18.208  -5.199  17.350  1.00 32.83      A    C  
ATOM   3122  CG  MET A1112     -18.451  -4.965  18.842  1.00 32.83      A    C  
ATOM   3123  SD  MET A1112     -18.424  -6.477  19.856  1.00 32.83      A    S  
ATOM   3124  CE  MET A1112     -20.064  -7.104  19.397  1.00 32.83      A    C  
ATOM   3127  N   GLU A1113     -19.924  -3.731  15.243  1.00 30.64      A    N  
ATOM   3128  CA  GLU A1113     -20.716  -2.574  14.908  1.00 30.64      A    C  
ATOM   3134  C   GLU A1113     -22.061  -3.004  14.413  1.00 30.64      A    C  
ATOM   3135  O   GLU A1113     -23.090  -2.521  14.883  1.00 30.64      A    O  
ATOM   3129  CB  GLU A1113     -20.129  -1.719  13.773  1.00 30.64      A    C  
ATOM   3130  CG  GLU A1113     -18.881  -0.920  14.140  1.00 30.64      A    C  
ATOM   3131  CD  GLU A1113     -18.470  -0.152  12.892  1.00 30.64      A    C  
ATOM   3132  OE1 GLU A1113     -19.065  -0.420  11.813  1.00 30.64      A    O  
ATOM   3133  OE2 GLU A1113     -17.561   0.713  12.998  1.00 30.64      A    O1-
ATOM   3136  N   ASP A1114     -22.084  -3.981  13.494  1.00 30.02      A    N  
ATOM   3137  CA  ASP A1114     -23.303  -4.390  12.859  1.00 30.02      A    C  
ATOM   3142  C   ASP A1114     -24.239  -4.824  13.939  1.00 30.02      A    C  
ATOM   3143  O   ASP A1114     -25.448  -4.615  13.861  1.00 30.02      A    O  
ATOM   3138  CB  ASP A1114     -23.066  -5.585  11.925  1.00 30.02      A    C  
ATOM   3139  CG  ASP A1114     -24.287  -5.730  11.045  1.00 30.02      A    C  
ATOM   3140  OD1 ASP A1114     -25.231  -4.912  11.207  1.00 30.02      A    O  
ATOM   3141  OD2 ASP A1114     -24.291  -6.664  10.199  1.00 30.02      A    O1-
ATOM   3144  N   TYR A1115     -23.679  -5.466  14.974  1.00 48.81      A    N  
ATOM   3145  CA  TYR A1115     -24.413  -5.920  16.118  1.00 48.81      A    C  
ATOM   3154  C   TYR A1115     -24.985  -4.743  16.867  1.00 48.81      A    C  
ATOM   3155  O   TYR A1115     -26.176  -4.719  17.175  1.00 48.81      A    O  
ATOM   3146  CB  TYR A1115     -23.465  -6.722  17.038  1.00 48.81      A    C  
ATOM   3147  CG  TYR A1115     -24.048  -6.843  18.396  1.00 48.81      A    C  
ATOM   3148  CD1 TYR A1115     -24.980  -7.805  18.710  1.00 48.81      A    C  
ATOM   3149  CD2 TYR A1115     -23.623  -5.970  19.369  1.00 48.81      A    C  
ATOM   3150  CE1 TYR A1115     -25.493  -7.872  19.986  1.00 48.81      A    C  
ATOM   3151  CE2 TYR A1115     -24.129  -6.032  20.640  1.00 48.81      A    C  
ATOM   3152  CZ  TYR A1115     -25.066  -6.981  20.946  1.00 48.81      A    C  
ATOM   3153  OH  TYR A1115     -25.576  -7.027  22.256  1.00 48.81      A    O  
ATOM   3156  N   PHE A1116     -24.160  -3.714  17.146  1.00 34.80      A    N  
ATOM   3157  CA  PHE A1116     -24.610  -2.583  17.918  1.00 34.80      A    C  
ATOM   3165  C   PHE A1116     -25.670  -1.847  17.186  1.00 34.80      A    C  
ATOM   3166  O   PHE A1116     -26.679  -1.492  17.784  1.00 34.80      A    O  
ATOM   3158  CB  PHE A1116     -23.491  -1.583  18.268  1.00 34.80      A    C  
ATOM   3159  CG  PHE A1116     -22.731  -2.130  19.428  1.00 34.80      A    C  
ATOM   3160  CD1 PHE A1116     -21.770  -3.100  19.262  1.00 34.80      A    C  
ATOM   3161  CD2 PHE A1116     -22.980  -1.659  20.697  1.00 34.80      A    C  
ATOM   3162  CE1 PHE A1116     -21.076  -3.597  20.340  1.00 34.80      A    C  
ATOM   3163  CE2 PHE A1116     -22.289  -2.150  21.780  1.00 34.80      A    C  
ATOM   3164  CZ  PHE A1116     -21.333  -3.121  21.603  1.00 34.80      A    C  
ATOM   3167  N   ALA A1117     -25.483  -1.605  15.877  1.00 16.43      A    N  
ATOM   3168  CA  ALA A1117     -26.454  -0.895  15.097  1.00 16.43      A    C  
ATOM   3170  C   ALA A1117     -27.713  -1.699  15.115  1.00 16.43      A    C  
ATOM   3171  O   ALA A1117     -28.808  -1.141  15.171  1.00 16.43      A    O  
ATOM   3169  CB  ALA A1117     -26.032  -0.731  13.627  1.00 16.43      A    C  
ATOM   3172  N   TYR A1118     -27.583  -3.040  15.092  1.00 27.83      A    N  
ATOM   3173  CA  TYR A1118     -28.742  -3.882  15.065  1.00 27.83      A    C  
ATOM   3182  C   TYR A1118     -29.556  -3.540  16.271  1.00 27.83      A    C  
ATOM   3183  O   TYR A1118     -30.778  -3.429  16.193  1.00 27.83      A    O  
ATOM   3174  CB  TYR A1118     -28.411  -5.383  15.128  1.00 27.83      A    C  
ATOM   3175  CG  TYR A1118     -29.705  -6.125  15.089  1.00 27.83      A    C  
ATOM   3176  CD1 TYR A1118     -30.360  -6.325  13.896  1.00 27.83      A    C  
ATOM   3177  CD2 TYR A1118     -30.260  -6.626  16.245  1.00 27.83      A    C  
ATOM   3178  CE1 TYR A1118     -31.552  -7.007  13.853  1.00 27.83      A    C  
ATOM   3179  CE2 TYR A1118     -31.455  -7.312  16.208  1.00 27.83      A    C  
ATOM   3180  CZ  TYR A1118     -32.102  -7.502  15.012  1.00 27.83      A    C  
ATOM   3181  OH  TYR A1118     -33.325  -8.204  14.972  1.00 27.83      A    O  
ATOM   3184  N   ARG A1119     -28.884  -3.391  17.424  1.00 43.62      A    N  
ATOM   3185  CA  ARG A1119     -29.513  -3.007  18.661  1.00 43.62      A    C  
ATOM   3193  C   ARG A1119     -29.877  -1.549  18.641  1.00 43.62      A    C  
ATOM   3194  O   ARG A1119     -30.795  -1.130  19.343  1.00 43.62      A    O  
ATOM   3186  CB  ARG A1119     -28.632  -3.257  19.895  1.00 43.62      A    C  
ATOM   3187  CG  ARG A1119     -29.399  -3.065  21.203  1.00 43.62      A    C  
ATOM   3188  CD  ARG A1119     -28.564  -3.302  22.464  1.00 43.62      A    C  
ATOM   3189  NE  ARG A1119     -29.465  -3.075  23.629  1.00 43.62      A    N  
ATOM   3190  CZ  ARG A1119     -29.675  -1.810  24.098  1.00 43.62      A    C  
ATOM   3191  NH1 ARG A1119     -29.058  -0.750  23.499  1.00 43.62      A    N1+
ATOM   3192  NH2 ARG A1119     -30.506  -1.608  25.162  1.00 43.62      A    N  
ATOM   3195  N   GLY A1120     -29.150  -0.727  17.857  1.00 25.16      A    N  
ATOM   3196  CA  GLY A1120     -29.358   0.694  17.845  1.00 25.16      A    C  
ATOM   3197  C   GLY A1120     -28.728   1.284  19.074  1.00 25.16      A    C  
ATOM   3198  O   GLY A1120     -29.400   1.923  19.882  1.00 25.16      A    O  
ATOM   3199  N   PHE A1121     -27.407   1.063  19.250  1.00 39.45      A    N  
ATOM   3200  CA  PHE A1121     -26.702   1.524  20.414  1.00 39.45      A    C  
ATOM   3208  C   PHE A1121     -25.724   2.591  20.003  1.00 39.45      A    C  
ATOM   3209  O   PHE A1121     -25.124   2.523  18.931  1.00 39.45      A    O  
ATOM   3201  CB  PHE A1121     -25.895   0.388  21.064  1.00 39.45      A    C  
ATOM   3202  CG  PHE A1121     -25.454   0.821  22.414  1.00 39.45      A    C  
ATOM   3203  CD1 PHE A1121     -26.286   0.637  23.494  1.00 39.45      A    C  
ATOM   3204  CD2 PHE A1121     -24.223   1.403  22.602  1.00 39.45      A    C  
ATOM   3205  CE1 PHE A1121     -25.896   1.025  24.750  1.00 39.45      A    C  
ATOM   3206  CE2 PHE A1121     -23.827   1.795  23.857  1.00 39.45      A    C  
ATOM   3207  CZ  PHE A1121     -24.666   1.606  24.929  1.00 39.45      A    C  
ATOM   3210  N   LYS A1122     -25.541   3.617  20.866  1.00 56.91      A    N  
ATOM   3211  CA  LYS A1122     -24.629   4.696  20.587  1.00 56.91      A    C  
ATOM   3217  C   LYS A1122     -23.286   4.289  21.115  1.00 56.91      A    C  
ATOM   3218  O   LYS A1122     -23.123   4.056  22.313  1.00 56.91      A    O  
ATOM   3212  CB  LYS A1122     -25.058   6.005  21.270  1.00 56.91      A    C  
ATOM   3213  CG  LYS A1122     -26.363   6.556  20.693  1.00 56.91      A    C  
ATOM   3214  CD  LYS A1122     -27.079   7.560  21.598  1.00 56.91      A    C  
ATOM   3215  CE  LYS A1122     -27.976   6.892  22.643  1.00 56.91      A    C  
ATOM   3216  NZ  LYS A1122     -28.689   7.918  23.436  1.00 56.91      A    N1+
ATOM   3219  N   TYR A1123     -22.283   4.190  20.214  1.00 45.95      A    N  
ATOM   3220  CA  TYR A1123     -20.981   3.709  20.594  1.00 45.95      A    C  
ATOM   3229  C   TYR A1123     -19.929   4.418  19.790  1.00 45.95      A    C  
ATOM   3230  O   TYR A1123     -20.229   5.112  18.821  1.00 45.95      A    O  
ATOM   3221  CB  TYR A1123     -20.827   2.213  20.290  1.00 45.95      A    C  
ATOM   3222  CG  TYR A1123     -20.975   1.997  18.821  1.00 45.95      A    C  
ATOM   3223  CD1 TYR A1123     -19.891   2.095  17.977  1.00 45.95      A    C  
ATOM   3224  CD2 TYR A1123     -22.205   1.691  18.283  1.00 45.95      A    C  
ATOM   3225  CE1 TYR A1123     -20.032   1.891  16.624  1.00 45.95      A    C  
ATOM   3226  CE2 TYR A1123     -22.353   1.487  16.932  1.00 45.95      A    C  
ATOM   3227  CZ  TYR A1123     -21.265   1.587  16.099  1.00 45.95      A    C  
ATOM   3228  OH  TYR A1123     -21.410   1.378  14.711  1.00 45.95      A    O  
ATOM   3231  N   LEU A1124     -18.651   4.278  20.209  1.00 87.37      A    N  
ATOM   3232  CA  LEU A1124     -17.533   4.816  19.477  1.00 87.37      A    C  
ATOM   3237  C   LEU A1124     -16.521   3.727  19.350  1.00 87.37      A    C  
ATOM   3238  O   LEU A1124     -16.406   2.913  20.254  1.00 87.37      A    O  
ATOM   3233  CB  LEU A1124     -16.738   5.919  20.205  1.00 87.37      A    C  
ATOM   3234  CG  LEU A1124     -17.425   7.282  20.385  1.00 87.37      A    C  
ATOM   3235  CD1 LEU A1124     -17.573   8.032  19.056  1.00 87.37      A    C  
ATOM   3236  CD2 LEU A1124     -18.738   7.140  21.148  1.00 87.37      A    C  
ATOM   3239  N   ARG A1125     -15.760   3.675  18.235  1.00 83.24      A    N  
ATOM   3240  CA  ARG A1125     -14.697   2.706  18.114  1.00 83.24      A    C  
ATOM   3248  C   ARG A1125     -13.468   3.491  17.768  1.00 83.24      A    C  
ATOM   3249  O   ARG A1125     -13.564   4.599  17.243  1.00 83.24      A    O  
ATOM   3241  CB  ARG A1125     -14.780   1.766  16.906  1.00 83.24      A    C  
ATOM   3242  CG  ARG A1125     -16.076   1.007  16.680  1.00 83.24      A    C  
ATOM   3243  CD  ARG A1125     -15.877  -0.051  15.594  1.00 83.24      A    C  
ATOM   3244  NE  ARG A1125     -14.858   0.504  14.654  1.00 83.24      A    N  
ATOM   3245  CZ  ARG A1125     -14.457  -0.209  13.561  1.00 83.24      A    C  
ATOM   3246  NH1 ARG A1125     -15.098  -1.365  13.223  1.00 83.24      A    N1+
ATOM   3247  NH2 ARG A1125     -13.411   0.235  12.806  1.00 83.24      A    N  
ATOM   3250  N   LEU A1126     -12.279   2.935  18.074  1.00 58.24      A    N  
ATOM   3251  CA  LEU A1126     -11.031   3.545  17.694  1.00 58.24      A    C  
ATOM   3256  C   LEU A1126     -10.167   2.429  17.187  1.00 58.24      A    C  
ATOM   3257  O   LEU A1126      -9.777   1.548  17.955  1.00 58.24      A    O  
ATOM   3252  CB  LEU A1126     -10.250   4.107  18.893  1.00 58.24      A    C  
ATOM   3253  CG  LEU A1126      -8.976   4.878  18.506  1.00 58.24      A    C  
ATOM   3254  CD1 LEU A1126      -9.306   6.323  18.110  1.00 58.24      A    C  
ATOM   3255  CD2 LEU A1126      -7.881   4.756  19.573  1.00 58.24      A    C  
ATOM   3258  N   ASP A1127      -9.832   2.433  15.883  1.00 29.82      A    N  
ATOM   3259  CA  ASP A1127      -8.997   1.400  15.332  1.00 29.82      A    C  
ATOM   3264  C   ASP A1127      -7.576   1.872  15.338  1.00 29.82      A    C  
ATOM   3265  O   ASP A1127      -7.236   2.882  15.952  1.00 29.82      A    O  
ATOM   3260  CB  ASP A1127      -9.381   1.012  13.892  1.00 29.82      A    C  
ATOM   3261  CG  ASP A1127      -9.248   2.240  13.003  1.00 29.82      A    C  
ATOM   3262  OD1 ASP A1127      -9.050   3.354  13.555  1.00 29.82      A    O  
ATOM   3263  OD2 ASP A1127      -9.355   2.079  11.759  1.00 29.82      A    O1-
ATOM   3266  N   GLY A1128      -6.692   1.085  14.695  1.00 23.25      A    N  
ATOM   3267  CA  GLY A1128      -5.305   1.409  14.519  1.00 23.25      A    C  
ATOM   3268  C   GLY A1128      -5.201   2.575  13.583  1.00 23.25      A    C  
ATOM   3269  O   GLY A1128      -4.264   3.370  13.652  1.00 23.25      A    O  
ATOM   3270  N   THR A1129      -6.152   2.662  12.636  1.00 33.63      A    N  
ATOM   3271  CA  THR A1129      -6.183   3.663  11.606  1.00 33.63      A    C  
ATOM   3275  C   THR A1129      -6.407   5.024  12.189  1.00 33.63      A    C  
ATOM   3276  O   THR A1129      -5.938   6.010  11.624  1.00 33.63      A    O  
ATOM   3272  CB  THR A1129      -7.265   3.426  10.595  1.00 33.63      A    C  
ATOM   3274  CG2 THR A1129      -7.199   4.539   9.535  1.00 33.63      A    C  
ATOM   3273  OG1 THR A1129      -7.092   2.158   9.982  1.00 33.63      A    O  
ATOM   3277  N   THR A1130      -7.137   5.126  13.319  1.00 35.64      A    N  
ATOM   3278  CA  THR A1130      -7.506   6.408  13.859  1.00 35.64      A    C  
ATOM   3282  C   THR A1130      -6.285   7.266  14.035  1.00 35.64      A    C  
ATOM   3283  O   THR A1130      -5.355   6.918  14.758  1.00 35.64      A    O  
ATOM   3279  CB  THR A1130      -8.209   6.313  15.180  1.00 35.64      A    C  
ATOM   3281  CG2 THR A1130      -8.628   7.730  15.613  1.00 35.64      A    C  
ATOM   3280  OG1 THR A1130      -9.360   5.490  15.056  1.00 35.64      A    O  
ATOM   3284  N   LYS A1131      -6.285   8.444  13.371  1.00 31.55      A    N  
ATOM   3285  CA  LYS A1131      -5.173   9.355  13.378  1.00 31.55      A    C  
ATOM   3291  C   LYS A1131      -5.141  10.104  14.675  1.00 31.55      A    C  
ATOM   3292  O   LYS A1131      -6.099  10.084  15.445  1.00 31.55      A    O  
ATOM   3286  CB  LYS A1131      -5.208  10.389  12.240  1.00 31.55      A    C  
ATOM   3287  CG  LYS A1131      -5.002   9.770  10.857  1.00 31.55      A    C  
ATOM   3288  CD  LYS A1131      -5.279  10.738   9.703  1.00 31.55      A    C  
ATOM   3289  CE  LYS A1131      -5.073  10.117   8.320  1.00 31.55      A    C  
ATOM   3290  NZ  LYS A1131      -5.362  11.116   7.269  1.00 31.55      A    N1+
ATOM   3293  N   ALA A1132      -4.014  10.798  14.940  1.00 27.00      A    N  
ATOM   3294  CA  ALA A1132      -3.810  11.448  16.204  1.00 27.00      A    C  
ATOM   3296  C   ALA A1132      -4.881  12.464  16.462  1.00 27.00      A    C  
ATOM   3297  O   ALA A1132      -5.495  12.461  17.528  1.00 27.00      A    O  
ATOM   3295  CB  ALA A1132      -2.460  12.179  16.283  1.00 27.00      A    C  
ATOM   3298  N   GLU A1133      -5.160  13.342  15.485  1.00 15.92      A    N  
ATOM   3299  CA  GLU A1133      -6.154  14.355  15.689  1.00 15.92      A    C  
ATOM   3305  C   GLU A1133      -7.474  13.680  15.800  1.00 15.92      A    C  
ATOM   3306  O   GLU A1133      -8.327  14.079  16.593  1.00 15.92      A    O  
ATOM   3300  CB  GLU A1133      -6.232  15.351  14.521  1.00 15.92      A    C  
ATOM   3301  CG  GLU A1133      -4.978  16.217  14.378  1.00 15.92      A    C  
ATOM   3302  CD  GLU A1133      -5.177  17.149  13.192  1.00 15.92      A    C  
ATOM   3303  OE1 GLU A1133      -6.243  17.043  12.528  1.00 15.92      A    O  
ATOM   3304  OE2 GLU A1133      -4.266  17.980  12.935  1.00 15.92      A    O1-
ATOM   3307  N   ASP A1134      -7.665  12.617  15.001  1.00 17.23      A    N  
ATOM   3308  CA  ASP A1134      -8.907  11.910  15.025  1.00 17.23      A    C  
ATOM   3313  C   ASP A1134      -9.072  11.413  16.428  1.00 17.23      A    C  
ATOM   3314  O   ASP A1134     -10.172  11.415  16.976  1.00 17.23      A    O  
ATOM   3309  CB  ASP A1134      -8.915  10.673  14.113  1.00 17.23      A    C  
ATOM   3310  CG  ASP A1134      -8.866  11.141  12.666  1.00 17.23      A    C  
ATOM   3311  OD1 ASP A1134      -8.985  12.375  12.438  1.00 17.23      A    O  
ATOM   3312  OD2 ASP A1134      -8.705  10.272  11.768  1.00 17.23      A    O1-
ATOM   3315  N   ARG A1135      -7.964  10.978  17.054  1.00 44.34      A    N  
ATOM   3316  CA  ARG A1135      -8.032  10.449  18.383  1.00 44.34      A    C  
ATOM   3324  C   ARG A1135      -8.489  11.513  19.330  1.00 44.34      A    C  
ATOM   3325  O   ARG A1135      -9.339  11.268  20.186  1.00 44.34      A    O  
ATOM   3317  CB  ARG A1135      -6.678   9.936  18.900  1.00 44.34      A    C  
ATOM   3318  CG  ARG A1135      -6.188   8.672  18.193  1.00 44.34      A    C  
ATOM   3319  CD  ARG A1135      -4.840   8.177  18.715  1.00 44.34      A    C  
ATOM   3320  NE  ARG A1135      -4.484   6.945  17.956  1.00 44.34      A    N  
ATOM   3321  CZ  ARG A1135      -3.210   6.456  18.009  1.00 44.34      A    C  
ATOM   3322  NH1 ARG A1135      -2.257   7.112  18.733  1.00 44.34      A    N1+
ATOM   3323  NH2 ARG A1135      -2.888   5.317  17.330  1.00 44.34      A    N  
ATOM   3326  N   GLY A1136      -7.954  12.739  19.192  1.00  9.14      A    N  
ATOM   3327  CA  GLY A1136      -8.318  13.774  20.116  1.00  9.14      A    C  
ATOM   3328  C   GLY A1136      -9.795  13.990  20.015  1.00  9.14      A    C  
ATOM   3329  O   GLY A1136     -10.475  14.160  21.027  1.00  9.14      A    O  
ATOM   3330  N   MET A1137     -10.337  13.994  18.781  1.00 72.13      A    N  
ATOM   3331  CA  MET A1137     -11.738  14.262  18.621  1.00 72.13      A    C  
ATOM   3336  C   MET A1137     -12.543  13.172  19.258  1.00 72.13      A    C  
ATOM   3337  O   MET A1137     -13.519  13.439  19.955  1.00 72.13      A    O  
ATOM   3332  CB  MET A1137     -12.194  14.387  17.155  1.00 72.13      A    C  
ATOM   3333  CG  MET A1137     -12.290  13.057  16.405  1.00 72.13      A    C  
ATOM   3334  SD  MET A1137     -12.854  13.206  14.683  1.00 72.13      A    S  
ATOM   3335  CE  MET A1137     -11.363  14.065  14.103  1.00 72.13      A    C  
ATOM   3338  N   LEU A1138     -12.131  11.907  19.065  1.00 79.14      A    N  
ATOM   3339  CA  LEU A1138     -12.920  10.823  19.568  1.00 79.14      A    C  
ATOM   3344  C   LEU A1138     -12.957  10.985  21.058  1.00 79.14      A    C  
ATOM   3345  O   LEU A1138     -13.998  10.795  21.687  1.00 79.14      A    O  
ATOM   3340  CB  LEU A1138     -12.316   9.457  19.189  1.00 79.14      A    C  
ATOM   3341  CG  LEU A1138     -13.277   8.265  19.360  1.00 79.14      A    C  
ATOM   3342  CD1 LEU A1138     -12.604   6.945  18.963  1.00 79.14      A    C  
ATOM   3343  CD2 LEU A1138     -13.892   8.216  20.758  1.00 79.14      A    C  
ATOM   3346  N   LEU A1139     -11.811  11.351  21.660  1.00 40.04      A    N  
ATOM   3347  CA  LEU A1139     -11.755  11.495  23.085  1.00 40.04      A    C  
ATOM   3352  C   LEU A1139     -12.628  12.610  23.556  1.00 40.04      A    C  
ATOM   3353  O   LEU A1139     -13.469  12.390  24.414  1.00 40.04      A    O  
ATOM   3348  CB  LEU A1139     -10.332  11.755  23.602  1.00 40.04      A    C  
ATOM   3349  CG  LEU A1139      -9.386  10.561  23.378  1.00 40.04      A    C  
ATOM   3350  CD1 LEU A1139      -8.003  10.815  23.994  1.00 40.04      A    C  
ATOM   3351  CD2 LEU A1139     -10.023   9.248  23.864  1.00 40.04      A    C  
ATOM   3354  N   LYS A1140     -12.521  13.822  22.988  1.00 88.10      A    N  
ATOM   3355  CA  LYS A1140     -13.270  14.926  23.531  1.00 88.10      A    C  
ATOM   3361  C   LYS A1140     -14.732  14.657  23.401  1.00 88.10      A    C  
ATOM   3362  O   LYS A1140     -15.506  14.979  24.298  1.00 88.10      A    O  
ATOM   3356  CB  LYS A1140     -12.972  16.255  22.816  1.00 88.10      A    C  
ATOM   3357  CG  LYS A1140     -13.625  17.464  23.489  1.00 88.10      A    C  
ATOM   3358  CD  LYS A1140     -13.060  17.754  24.882  1.00 88.10      A    C  
ATOM   3359  CE  LYS A1140     -13.451  16.704  25.925  1.00 88.10      A    C  
ATOM   3360  NZ  LYS A1140     -12.867  17.051  27.238  1.00 88.10      A    N1+
ATOM   3363  N   THR A1141     -15.159  14.072  22.269  1.00 16.93      A    N  
ATOM   3364  CA  THR A1141     -16.558  13.818  22.081  1.00 16.93      A    C  
ATOM   3368  C   THR A1141     -17.022  12.855  23.132  1.00 16.93      A    C  
ATOM   3369  O   THR A1141     -18.045  13.076  23.777  1.00 16.93      A    O  
ATOM   3365  CB  THR A1141     -16.855  13.199  20.748  1.00 16.93      A    C  
ATOM   3367  CG2 THR A1141     -18.371  12.971  20.639  1.00 16.93      A    C  
ATOM   3366  OG1 THR A1141     -16.413  14.052  19.702  1.00 16.93      A    O  
ATOM   3370  N   PHE A1142     -16.269  11.756  23.338  1.00 34.49      A    N  
ATOM   3371  CA  PHE A1142     -16.647  10.759  24.302  1.00 34.49      A    C  
ATOM   3379  C   PHE A1142     -16.593  11.365  25.677  1.00 34.49      A    C  
ATOM   3380  O   PHE A1142     -17.513  11.243  26.481  1.00 34.49      A    O  
ATOM   3372  CB  PHE A1142     -15.682   9.558  24.262  1.00 34.49      A    C  
ATOM   3373  CG  PHE A1142     -16.118   8.533  25.248  1.00 34.49      A    C  
ATOM   3374  CD1 PHE A1142     -17.056   7.587  24.904  1.00 34.49      A    C  
ATOM   3375  CD2 PHE A1142     -15.583   8.513  26.517  1.00 34.49      A    C  
ATOM   3376  CE1 PHE A1142     -17.455   6.637  25.814  1.00 34.49      A    C  
ATOM   3377  CE2 PHE A1142     -15.978   7.564  27.429  1.00 34.49      A    C  
ATOM   3378  CZ  PHE A1142     -16.917   6.625  27.080  1.00 34.49      A    C  
ATOM   3381  N   ASN A1143     -15.496  12.082  25.950  1.00 45.49      A    N  
ATOM   3382  CA  ASN A1143     -15.134  12.719  27.178  1.00 45.49      A    C  
ATOM   3387  C   ASN A1143     -16.077  13.834  27.480  1.00 45.49      A    C  
ATOM   3388  O   ASN A1143     -16.113  14.303  28.615  1.00 45.49      A    O  
ATOM   3383  CB  ASN A1143     -13.702  13.276  27.171  1.00 45.49      A    C  
ATOM   3384  CG  ASN A1143     -12.769  12.077  27.240  1.00 45.49      A    C  
ATOM   3386  ND2 ASN A1143     -11.515  12.246  26.742  1.00 45.49      A    N  
ATOM   3385  OD1 ASN A1143     -13.150  11.015  27.732  1.00 45.49      A    O  
ATOM   3389  N   GLU A1144     -16.809  14.336  26.464  1.00 66.12      A    N  
ATOM   3390  CA  GLU A1144     -17.759  15.386  26.709  1.00 66.12      A    C  
ATOM   3396  C   GLU A1144     -18.654  14.878  27.802  1.00 66.12      A    C  
ATOM   3397  O   GLU A1144     -18.981  13.694  27.843  1.00 66.12      A    O  
ATOM   3391  CB  GLU A1144     -18.636  15.727  25.491  1.00 66.12      A    C  
ATOM   3392  CG  GLU A1144     -19.564  16.919  25.730  1.00 66.12      A    C  
ATOM   3393  CD  GLU A1144     -18.719  18.183  25.681  1.00 66.12      A    C  
ATOM   3394  OE1 GLU A1144     -17.581  18.112  25.146  1.00 66.12      A    O  
ATOM   3395  OE2 GLU A1144     -19.201  19.239  26.173  1.00 66.12      A    O1-
ATOM   3398  N   PRO A1145     -19.037  15.733  28.713  1.00 63.79      A    N  
ATOM   3399  CA  PRO A1145     -19.791  15.300  29.857  1.00 63.79      A    C  
ATOM   3403  C   PRO A1145     -21.093  14.633  29.534  1.00 63.79      A    C  
ATOM   3404  O   PRO A1145     -21.465  13.677  30.215  1.00 63.79      A    O  
ATOM   3401  CB  PRO A1145     -19.906  16.525  30.760  1.00 63.79      A    C  
ATOM   3402  CG  PRO A1145     -18.629  17.325  30.436  1.00 63.79      A    C  
ATOM   3400  CD  PRO A1145     -18.299  16.957  28.978  1.00 63.79      A    C  
ATOM   3405  N   GLY A1146     -21.805  15.145  28.519  1.00 42.96      A    N  
ATOM   3406  CA  GLY A1146     -23.098  14.697  28.087  1.00 42.96      A    C  
ATOM   3407  C   GLY A1146     -23.105  13.395  27.351  1.00 42.96      A    C  
ATOM   3408  O   GLY A1146     -24.138  12.726  27.347  1.00 42.96      A    O  
ATOM   3409  N   SER A1147     -21.979  13.038  26.691  1.00 61.85      A    N  
ATOM   3410  CA  SER A1147     -21.893  11.994  25.698  1.00 61.85      A    C  
ATOM   3413  C   SER A1147     -22.767  10.814  25.993  1.00 61.85      A    C  
ATOM   3414  O   SER A1147     -22.663  10.142  27.017  1.00 61.85      A    O  
ATOM   3411  CB  SER A1147     -20.473  11.456  25.446  1.00 61.85      A    C  
ATOM   3412  OG  SER A1147     -20.117  10.524  26.454  1.00 61.85      A    O  
ATOM   3415  N   GLU A1148     -23.699  10.598  25.048  1.00 52.05      A    N  
ATOM   3416  CA  GLU A1148     -24.711   9.586  25.003  1.00 52.05      A    C  
ATOM   3422  C   GLU A1148     -24.160   8.250  24.621  1.00 52.05      A    C  
ATOM   3423  O   GLU A1148     -24.817   7.237  24.847  1.00 52.05      A    O  
ATOM   3417  CB  GLU A1148     -25.841   9.956  24.030  1.00 52.05      A    C  
ATOM   3418  CG  GLU A1148     -26.600  11.202  24.491  1.00 52.05      A    C  
ATOM   3419  CD  GLU A1148     -27.697  11.503  23.483  1.00 52.05      A    C  
ATOM   3420  OE1 GLU A1148     -27.823  10.730  22.495  1.00 52.05      A    O  
ATOM   3421  OE2 GLU A1148     -28.422  12.513  23.684  1.00 52.05      A    O1-
ATOM   3424  N   TYR A1149     -22.990   8.200  23.952  1.00 48.35      A    N  
ATOM   3425  CA  TYR A1149     -22.496   6.910  23.557  1.00 48.35      A    C  
ATOM   3434  C   TYR A1149     -22.046   6.207  24.799  1.00 48.35      A    C  
ATOM   3435  O   TYR A1149     -21.102   6.639  25.459  1.00 48.35      A    O  
ATOM   3426  CB  TYR A1149     -21.254   6.998  22.667  1.00 48.35      A    C  
ATOM   3427  CG  TYR A1149     -21.598   7.786  21.453  1.00 48.35      A    C  
ATOM   3428  CD1 TYR A1149     -22.162   7.180  20.356  1.00 48.35      A    C  
ATOM   3429  CD2 TYR A1149     -21.342   9.137  21.418  1.00 48.35      A    C  
ATOM   3430  CE1 TYR A1149     -22.470   7.917  19.237  1.00 48.35      A    C  
ATOM   3431  CE2 TYR A1149     -21.648   9.878  20.303  1.00 48.35      A    C  
ATOM   3432  CZ  TYR A1149     -22.214   9.266  19.210  1.00 48.35      A    C  
ATOM   3433  OH  TYR A1149     -22.531  10.023  18.063  1.00 48.35      A    O  
ATOM   3436  N   PHE A1150     -22.736   5.112  25.172  1.00 47.16      A    N  
ATOM   3437  CA  PHE A1150     -22.369   4.391  26.357  1.00 47.16      A    C  
ATOM   3445  C   PHE A1150     -21.151   3.536  26.146  1.00 47.16      A    C  
ATOM   3446  O   PHE A1150     -20.231   3.557  26.962  1.00 47.16      A    O  
ATOM   3438  CB  PHE A1150     -23.480   3.466  26.877  1.00 47.16      A    C  
ATOM   3439  CG  PHE A1150     -24.636   4.315  27.280  1.00 47.16      A    C  
ATOM   3440  CD1 PHE A1150     -25.594   4.670  26.358  1.00 47.16      A    C  
ATOM   3441  CD2 PHE A1150     -24.763   4.758  28.576  1.00 47.16      A    C  
ATOM   3442  CE1 PHE A1150     -26.664   5.452  26.724  1.00 47.16      A    C  
ATOM   3443  CE2 PHE A1150     -25.830   5.541  28.948  1.00 47.16      A    C  
ATOM   3444  CZ  PHE A1150     -26.784   5.891  28.021  1.00 47.16      A    C  
ATOM   3447  N   ILE A1151     -21.096   2.771  25.032  1.00 87.74      A    N  
ATOM   3448  CA  ILE A1151     -20.012   1.838  24.902  1.00 87.74      A    C  
ATOM   3453  C   ILE A1151     -18.947   2.444  24.042  1.00 87.74      A    C  
ATOM   3454  O   ILE A1151     -19.226   3.220  23.129  1.00 87.74      A    O  
ATOM   3449  CB  ILE A1151     -20.393   0.474  24.381  1.00 87.74      A    C  
ATOM   3451  CG1 ILE A1151     -20.708   0.464  22.882  1.00 87.74      A    C  
ATOM   3450  CG2 ILE A1151     -21.556  -0.024  25.255  1.00 87.74      A    C  
ATOM   3452  CD1 ILE A1151     -19.434   0.331  22.049  1.00 87.74      A    C  
ATOM   3455  N   PHE A1152     -17.673   2.167  24.390  1.00 45.32      A    N  
ATOM   3456  CA  PHE A1152     -16.557   2.656  23.634  1.00 45.32      A    C  
ATOM   3464  C   PHE A1152     -15.733   1.447  23.280  1.00 45.32      A    C  
ATOM   3465  O   PHE A1152     -15.320   0.680  24.146  1.00 45.32      A    O  
ATOM   3457  CB  PHE A1152     -15.696   3.624  24.466  1.00 45.32      A    C  
ATOM   3458  CG  PHE A1152     -14.560   4.116  23.644  1.00 45.32      A    C  
ATOM   3459  CD1 PHE A1152     -14.772   5.047  22.656  1.00 45.32      A    C  
ATOM   3460  CD2 PHE A1152     -13.281   3.670  23.881  1.00 45.32      A    C  
ATOM   3461  CE1 PHE A1152     -13.720   5.507  21.901  1.00 45.32      A    C  
ATOM   3462  CE2 PHE A1152     -12.227   4.130  23.127  1.00 45.32      A    C  
ATOM   3463  CZ  PHE A1152     -12.448   5.050  22.131  1.00 45.32      A    C  
ATOM   3466  N   LEU A1153     -15.451   1.260  21.979  1.00 42.41      A    N  
ATOM   3467  CA  LEU A1153     -14.790   0.095  21.465  1.00 42.41      A    C  
ATOM   3472  C   LEU A1153     -13.344   0.393  21.208  1.00 42.41      A    C  
ATOM   3473  O   LEU A1153     -12.990   1.474  20.741  1.00 42.41      A    O  
ATOM   3468  CB  LEU A1153     -15.371  -0.373  20.120  1.00 42.41      A    C  
ATOM   3469  CG  LEU A1153     -16.885  -0.657  20.163  1.00 42.41      A    C  
ATOM   3470  CD1 LEU A1153     -17.388  -1.213  18.822  1.00 42.41      A    C  
ATOM   3471  CD2 LEU A1153     -17.259  -1.538  21.362  1.00 42.41      A    C  
ATOM   3474  N   LEU A1154     -12.465  -0.577  21.536  1.00 59.03      A    N  
ATOM   3475  CA  LEU A1154     -11.058  -0.439  21.266  1.00 59.03      A    C  
ATOM   3480  C   LEU A1154     -10.469  -1.779  20.972  1.00 59.03      A    C  
ATOM   3481  O   LEU A1154     -11.122  -2.815  21.079  1.00 59.03      A    O  
ATOM   3476  CB  LEU A1154     -10.239   0.129  22.440  1.00 59.03      A    C  
ATOM   3477  CG  LEU A1154     -10.449   1.628  22.697  1.00 59.03      A    C  
ATOM   3478  CD1 LEU A1154      -9.596   2.113  23.880  1.00 59.03      A    C  
ATOM   3479  CD2 LEU A1154     -10.188   2.440  21.418  1.00 59.03      A    C  
ATOM   3482  N   SER A1155      -9.215  -1.738  20.478  1.00 60.33      A    N  
ATOM   3483  CA  SER A1155      -8.330  -2.870  20.419  1.00 60.33      A    C  
ATOM   3486  C   SER A1155      -7.200  -2.360  21.265  1.00 60.33      A    C  
ATOM   3487  O   SER A1155      -6.615  -1.326  20.946  1.00 60.33      A    O  
ATOM   3484  CB  SER A1155      -7.724  -3.178  19.041  1.00 60.33      A    C  
ATOM   3485  OG  SER A1155      -8.649  -3.893  18.243  1.00 60.33      A    O  
ATOM   3488  N   THR A1156      -6.827  -3.095  22.332  1.00 50.87      A    N  
ATOM   3489  CA  THR A1156      -6.007  -2.503  23.358  1.00 50.87      A    C  
ATOM   3493  C   THR A1156      -4.727  -1.894  22.869  1.00 50.87      A    C  
ATOM   3494  O   THR A1156      -4.591  -0.672  22.832  1.00 50.87      A    O  
ATOM   3490  CB  THR A1156      -5.667  -3.474  24.458  1.00 50.87      A    C  
ATOM   3492  CG2 THR A1156      -6.978  -4.003  25.060  1.00 50.87      A    C  
ATOM   3491  OG1 THR A1156      -4.896  -4.558  23.959  1.00 50.87      A    O  
ATOM   3495  N   ARG A1157      -3.775  -2.719  22.418  1.00105.73      A    N  
ATOM   3496  CA  ARG A1157      -2.484  -2.235  22.027  1.00105.73      A    C  
ATOM   3504  C   ARG A1157      -2.632  -1.459  20.764  1.00105.73      A    C  
ATOM   3505  O   ARG A1157      -1.802  -0.598  20.473  1.00105.73      A    O  
ATOM   3497  CB  ARG A1157      -1.471  -3.372  21.808  1.00105.73      A    C  
ATOM   3498  CG  ARG A1157      -1.884  -4.384  20.741  1.00105.73      A    C  
ATOM   3499  CD  ARG A1157      -1.178  -5.730  20.911  1.00105.73      A    C  
ATOM   3500  NE  ARG A1157      -1.784  -6.366  22.117  1.00105.73      A    N  
ATOM   3501  CZ  ARG A1157      -1.395  -7.608  22.528  1.00105.73      A    C  
ATOM   3502  NH1 ARG A1157      -0.379  -8.253  21.888  1.00105.73      A    N1+
ATOM   3503  NH2 ARG A1157      -2.029  -8.198  23.583  1.00105.73      A    N  
ATOM   3506  N   ALA A1158      -3.697  -1.747  19.983  1.00 45.49      A    N  
ATOM   3507  CA  ALA A1158      -3.797  -1.174  18.672  1.00 45.49      A    C  
ATOM   3509  C   ALA A1158      -3.708   0.328  18.755  1.00 45.49      A    C  
ATOM   3510  O   ALA A1158      -2.862   0.938  18.107  1.00 45.49      A    O  
ATOM   3508  CB  ALA A1158      -5.124  -1.521  17.977  1.00 45.49      A    C  
ATOM   3511  N   GLY A1159      -4.622   0.961  19.501  1.00 75.11      A    N  
ATOM   3512  CA  GLY A1159      -4.676   2.373  19.784  1.00 75.11      A    C  
ATOM   3513  C   GLY A1159      -4.043   2.818  21.070  1.00 75.11      A    C  
ATOM   3514  O   GLY A1159      -3.941   4.022  21.292  1.00 75.11      A    O  
ATOM   3515  N   GLY A1160      -3.703   1.889  21.988  1.00 66.57      A    N  
ATOM   3516  CA  GLY A1160      -3.556   2.248  23.379  1.00 66.57      A    C  
ATOM   3517  C   GLY A1160      -2.698   3.443  23.654  1.00 66.57      A    C  
ATOM   3518  O   GLY A1160      -3.242   4.434  24.146  1.00 66.57      A    O  
ATOM   3519  N   LEU A1161      -1.401   3.419  23.280  1.00157.19      A    N  
ATOM   3520  CA  LEU A1161      -0.470   4.501  23.506  1.00157.19      A    C  
ATOM   3525  C   LEU A1161      -0.725   5.026  24.898  1.00157.19      A    C  
ATOM   3526  O   LEU A1161      -0.766   4.258  25.860  1.00157.19      A    O  
ATOM   3521  CB  LEU A1161      -0.670   5.650  22.491  1.00157.19      A    C  
ATOM   3522  CG  LEU A1161       0.559   6.541  22.182  1.00157.19      A    C  
ATOM   3523  CD1 LEU A1161       1.189   7.244  23.395  1.00157.19      A    C  
ATOM   3524  CD2 LEU A1161       1.583   5.744  21.369  1.00157.19      A    C  
ATOM   3527  N   GLY A1162      -0.903   6.358  25.039  1.00 31.62      A    N  
ATOM   3528  CA  GLY A1162      -1.278   6.941  26.296  1.00 31.62      A    C  
ATOM   3529  C   GLY A1162      -2.680   7.439  26.092  1.00 31.62      A    C  
ATOM   3530  O   GLY A1162      -3.029   7.875  24.996  1.00 31.62      A    O  
ATOM   3531  N   LEU A1163      -3.534   7.379  27.138  1.00112.17      A    N  
ATOM   3532  CA  LEU A1163      -4.897   7.785  26.930  1.00112.17      A    C  
ATOM   3537  C   LEU A1163      -5.512   7.996  28.287  1.00112.17      A    C  
ATOM   3538  O   LEU A1163      -5.040   7.434  29.273  1.00112.17      A    O  
ATOM   3533  CB  LEU A1163      -5.621   6.674  26.139  1.00112.17      A    C  
ATOM   3534  CG  LEU A1163      -6.973   6.994  25.485  1.00112.17      A    C  
ATOM   3535  CD1 LEU A1163      -7.460   5.791  24.662  1.00112.17      A    C  
ATOM   3536  CD2 LEU A1163      -8.034   7.432  26.498  1.00112.17      A    C  
ATOM   3539  N   ASN A1164      -6.537   8.869  28.394  1.00 47.54      A    N  
ATOM   3540  CA  ASN A1164      -7.207   9.044  29.654  1.00 47.54      A    C  
ATOM   3545  C   ASN A1164      -8.692   9.056  29.422  1.00 47.54      A    C  
ATOM   3546  O   ASN A1164      -9.207   9.929  28.723  1.00 47.54      A    O  
ATOM   3541  CB  ASN A1164      -6.858  10.379  30.341  1.00 47.54      A    C  
ATOM   3542  CG  ASN A1164      -7.411  10.364  31.761  1.00 47.54      A    C  
ATOM   3544  ND2 ASN A1164      -7.499  11.570  32.384  1.00 47.54      A    N  
ATOM   3543  OD1 ASN A1164      -7.760   9.318  32.302  1.00 47.54      A    O  
ATOM   3547  N   LEU A1165      -9.421   8.068  29.988  1.00 54.46      A    N  
ATOM   3548  CA  LEU A1165     -10.861   8.086  29.945  1.00 54.46      A    C  
ATOM   3553  C   LEU A1165     -11.345   7.898  31.356  1.00 54.46      A    C  
ATOM   3554  O   LEU A1165     -11.340   6.793  31.893  1.00 54.46      A    O  
ATOM   3549  CB  LEU A1165     -11.478   6.963  29.095  1.00 54.46      A    C  
ATOM   3550  CG  LEU A1165     -11.151   7.089  27.596  1.00 54.46      A    C  
ATOM   3551  CD1 LEU A1165     -11.790   5.948  26.791  1.00 54.46      A    C  
ATOM   3552  CD2 LEU A1165     -11.521   8.482  27.060  1.00 54.46      A    C  
ATOM   3555  N   GLN A1166     -11.673   9.016  32.025  1.00 63.13      A    N  
ATOM   3556  CA  GLN A1166     -12.202   9.067  33.361  1.00 63.13      A    C  
ATOM   3562  C   GLN A1166     -13.694   8.898  33.399  1.00 63.13      A    C  
ATOM   3563  O   GLN A1166     -14.269   8.609  34.446  1.00 63.13      A    O  
ATOM   3557  CB  GLN A1166     -11.814  10.374  34.064  1.00 63.13      A    C  
ATOM   3558  CG  GLN A1166     -10.292  10.476  34.205  1.00 63.13      A    C  
ATOM   3559  CD  GLN A1166      -9.932  11.783  34.893  1.00 63.13      A    C  
ATOM   3561  NE2 GLN A1166      -8.609  11.986  35.131  1.00 63.13      A    N  
ATOM   3560  OE1 GLN A1166     -10.794  12.603  35.201  1.00 63.13      A    O  
ATOM   3564  N   SER A1167     -14.359   9.211  32.276  1.00 53.91      A    N  
ATOM   3565  CA  SER A1167     -15.789   9.241  32.111  1.00 53.91      A    C  
ATOM   3568  C   SER A1167     -16.420   7.870  32.058  1.00 53.91      A    C  
ATOM   3569  O   SER A1167     -17.642   7.770  32.192  1.00 53.91      A    O  
ATOM   3566  CB  SER A1167     -16.149   9.939  30.790  1.00 53.91      A    C  
ATOM   3567  OG  SER A1167     -17.511   9.724  30.467  1.00 53.91      A    O  
ATOM   3570  N   ALA A1168     -15.649   6.784  31.833  1.00 34.26      A    N  
ATOM   3571  CA  ALA A1168     -16.260   5.488  31.673  1.00 34.26      A    C  
ATOM   3573  C   ALA A1168     -16.175   4.684  32.943  1.00 34.26      A    C  
ATOM   3574  O   ALA A1168     -15.119   4.559  33.560  1.00 34.26      A    O  
ATOM   3572  CB  ALA A1168     -15.612   4.648  30.560  1.00 34.26      A    C  
ATOM   3575  N   ASP A1169     -17.345   4.180  33.388  1.00 73.56      A    N  
ATOM   3576  CA  ASP A1169     -17.544   3.378  34.570  1.00 73.56      A    C  
ATOM   3581  C   ASP A1169     -17.270   1.911  34.344  1.00 73.56      A    C  
ATOM   3582  O   ASP A1169     -17.035   1.184  35.304  1.00 73.56      A    O  
ATOM   3577  CB  ASP A1169     -19.019   3.308  35.003  1.00 73.56      A    C  
ATOM   3578  CG  ASP A1169     -19.583   4.695  35.199  1.00 73.56      A    C  
ATOM   3579  OD1 ASP A1169     -18.821   5.667  34.965  1.00 73.56      A    O  
ATOM   3580  OD2 ASP A1169     -20.784   4.801  35.564  1.00 73.56      A    O1-
ATOM   3583  N   THR A1170     -17.419   1.396  33.105  1.00 36.66      A    N  
ATOM   3584  CA  THR A1170     -17.362  -0.040  32.973  1.00 36.66      A    C  
ATOM   3588  C   THR A1170     -16.333  -0.456  31.964  1.00 36.66      A    C  
ATOM   3589  O   THR A1170     -16.292   0.074  30.858  1.00 36.66      A    O  
ATOM   3585  CB  THR A1170     -18.674  -0.625  32.540  1.00 36.66      A    C  
ATOM   3587  CG2 THR A1170     -18.540  -2.154  32.459  1.00 36.66      A    C  
ATOM   3586  OG1 THR A1170     -19.689  -0.275  33.468  1.00 36.66      A    O  
ATOM   3590  N   VAL A1171     -15.490  -1.455  32.325  1.00 22.80      A    N  
ATOM   3591  CA  VAL A1171     -14.464  -1.958  31.450  1.00 22.80      A    C  
ATOM   3595  C   VAL A1171     -14.726  -3.424  31.234  1.00 22.80      A    C  
ATOM   3596  O   VAL A1171     -15.044  -4.151  32.176  1.00 22.80      A    O  
ATOM   3592  CB  VAL A1171     -13.079  -1.828  32.018  1.00 22.80      A    C  
ATOM   3593  CG1 VAL A1171     -12.083  -2.490  31.052  1.00 22.80      A    C  
ATOM   3594  CG2 VAL A1171     -12.795  -0.338  32.278  1.00 22.80      A    C  
ATOM   3597  N   ILE A1172     -14.632  -3.889  29.968  1.00 82.23      A    N  
ATOM   3598  CA  ILE A1172     -14.840  -5.278  29.642  1.00 82.23      A    C  
ATOM   3603  C   ILE A1172     -13.709  -5.684  28.736  1.00 82.23      A    C  
ATOM   3604  O   ILE A1172     -13.363  -4.957  27.806  1.00 82.23      A    O  
ATOM   3599  CB  ILE A1172     -16.104  -5.518  28.861  1.00 82.23      A    C  
ATOM   3601  CG1 ILE A1172     -17.355  -5.113  29.666  1.00 82.23      A    C  
ATOM   3600  CG2 ILE A1172     -16.113  -6.994  28.432  1.00 82.23      A    C  
ATOM   3602  CD1 ILE A1172     -17.633  -5.998  30.880  1.00 82.23      A    C  
ATOM   3605  N   ILE A1173     -13.142  -6.890  28.949  1.00 39.00      A    N  
ATOM   3606  CA  ILE A1173     -11.972  -7.303  28.221  1.00 39.00      A    C  
ATOM   3611  C   ILE A1173     -12.295  -8.508  27.380  1.00 39.00      A    C  
ATOM   3612  O   ILE A1173     -13.227  -9.257  27.673  1.00 39.00      A    O  
ATOM   3607  CB  ILE A1173     -10.834  -7.666  29.137  1.00 39.00      A    C  
ATOM   3609  CG1 ILE A1173     -10.487  -6.475  30.044  1.00 39.00      A    C  
ATOM   3608  CG2 ILE A1173      -9.639  -8.130  28.291  1.00 39.00      A    C  
ATOM   3610  CD1 ILE A1173      -9.545  -6.842  31.192  1.00 39.00      A    C  
ATOM   3613  N   PHE A1174     -11.529  -8.700  26.280  1.00 60.71      A    N  
ATOM   3614  CA  PHE A1174     -11.797  -9.773  25.361  1.00 60.71      A    C  
ATOM   3622  C   PHE A1174     -10.557 -10.558  25.035  1.00 60.71      A    C  
ATOM   3623  O   PHE A1174      -9.427 -10.091  25.168  1.00 60.71      A    O  
ATOM   3615  CB  PHE A1174     -12.338  -9.281  24.010  1.00 60.71      A    C  
ATOM   3616  CG  PHE A1174     -13.722  -8.793  24.235  1.00 60.71      A    C  
ATOM   3617  CD1 PHE A1174     -13.932  -7.594  24.871  1.00 60.71      A    C  
ATOM   3618  CD2 PHE A1174     -14.805  -9.548  23.843  1.00 60.71      A    C  
ATOM   3619  CE1 PHE A1174     -15.210  -7.147  25.089  1.00 60.71      A    C  
ATOM   3620  CE2 PHE A1174     -16.087  -9.100  24.057  1.00 60.71      A    C  
ATOM   3621  CZ  PHE A1174     -16.290  -7.891  24.681  1.00 60.71      A    C  
ATOM   3624  N   ASP A1175     -10.800 -11.810  24.595  1.00111.25      A    N  
ATOM   3625  CA  ASP A1175      -9.869 -12.756  24.042  1.00111.25      A    C  
ATOM   3630  C   ASP A1175      -8.586 -12.909  24.817  1.00111.25      A    C  
ATOM   3631  O   ASP A1175      -8.539 -12.804  26.041  1.00111.25      A    O  
ATOM   3626  CB  ASP A1175      -9.516 -12.436  22.578  1.00111.25      A    C  
ATOM   3627  CG  ASP A1175     -10.791 -12.589  21.763  1.00111.25      A    C  
ATOM   3628  OD1 ASP A1175     -11.721 -13.273  22.263  1.00111.25      A    O  
ATOM   3629  OD2 ASP A1175     -10.856 -12.021  20.641  1.00111.25      A    O1-
ATOM   3632  N   SER A1176      -7.516 -13.254  24.063  1.00 55.18      A    N  
ATOM   3633  CA  SER A1176      -6.210 -13.654  24.528  1.00 55.18      A    C  
ATOM   3636  C   SER A1176      -5.424 -12.589  25.237  1.00 55.18      A    C  
ATOM   3637  O   SER A1176      -5.049 -12.761  26.397  1.00 55.18      A    O  
ATOM   3634  CB  SER A1176      -5.323 -14.133  23.366  1.00 55.18      A    C  
ATOM   3635  OG  SER A1176      -5.106 -13.074  22.445  1.00 55.18      A    O  
ATOM   3638  N   ASP A1177      -5.163 -11.452  24.559  1.00 52.74      A    N  
ATOM   3639  CA  ASP A1177      -4.381 -10.385  25.131  1.00 52.74      A    C  
ATOM   3644  C   ASP A1177      -3.072 -10.901  25.657  1.00 52.74      A    C  
ATOM   3645  O   ASP A1177      -2.848 -10.950  26.866  1.00 52.74      A    O  
ATOM   3640  CB  ASP A1177      -5.129  -9.701  26.285  1.00 52.74      A    C  
ATOM   3641  CG  ASP A1177      -6.437  -9.172  25.712  1.00 52.74      A    C  
ATOM   3642  OD1 ASP A1177      -6.570  -9.158  24.459  1.00 52.74      A    O  
ATOM   3643  OD2 ASP A1177      -7.325  -8.789  26.519  1.00 52.74      A    O1-
ATOM   3646  N   TRP A1178      -2.160 -11.296  24.742  1.00 94.38      A    N  
ATOM   3647  CA  TRP A1178      -0.889 -11.848  25.131  1.00 94.38      A    C  
ATOM   3658  C   TRP A1178      -0.214 -10.897  26.068  1.00 94.38      A    C  
ATOM   3659  O   TRP A1178      -0.056  -9.712  25.778  1.00 94.38      A    O  
ATOM   3648  CB  TRP A1178       0.039 -12.138  23.941  1.00 94.38      A    C  
ATOM   3649  CG  TRP A1178      -0.527 -13.192  23.018  1.00 94.38      A    C  
ATOM   3651  CD1 TRP A1178      -1.150 -13.038  21.814  1.00 94.38      A    C  
ATOM   3650  CD2 TRP A1178      -0.536 -14.601  23.303  1.00 94.38      A    C  
ATOM   3653  CE2 TRP A1178      -1.173 -15.233  22.235  1.00 94.38      A    C  
ATOM   3654  CE3 TRP A1178      -0.055 -15.308  24.368  1.00 94.38      A    C  
ATOM   3652  NE1 TRP A1178      -1.545 -14.262  21.328  1.00 94.38      A    N  
ATOM   3655  CZ2 TRP A1178      -1.342 -16.588  22.217  1.00 94.38      A    C  
ATOM   3656  CZ3 TRP A1178      -0.223 -16.675  24.345  1.00 94.38      A    C  
ATOM   3657  CH2 TRP A1178      -0.854 -17.302  23.289  1.00 94.38      A    C  
ATOM   3660  N   ASN A1179       0.205 -11.430  27.234  1.00248.88      A    N  
ATOM   3661  CA  ASN A1179       0.833 -10.685  28.289  1.00248.88      A    C  
ATOM   3666  C   ASN A1179      -0.197  -9.748  28.863  1.00248.88      A    C  
ATOM   3667  O   ASN A1179      -1.012  -9.177  28.142  1.00248.88      A    O  
ATOM   3662  CB  ASN A1179       2.069  -9.891  27.835  1.00248.88      A    C  
ATOM   3663  CG  ASN A1179       3.140 -10.902  27.446  1.00248.88      A    C  
ATOM   3665  ND2 ASN A1179       4.215 -10.419  26.766  1.00248.88      A    N  
ATOM   3664  OD1 ASN A1179       3.026 -12.089  27.747  1.00248.88      A    O  
ATOM   3668  N   PRO A1180      -0.212  -9.648  30.170  1.00 95.01      A    N  
ATOM   3669  CA  PRO A1180      -1.173  -8.819  30.869  1.00 95.01      A    C  
ATOM   3673  C   PRO A1180      -0.918  -7.351  30.808  1.00 95.01      A    C  
ATOM   3674  O   PRO A1180      -1.852  -6.583  31.034  1.00 95.01      A    O  
ATOM   3671  CB  PRO A1180      -1.177  -9.322  32.310  1.00 95.01      A    C  
ATOM   3672  CG  PRO A1180      -0.691 -10.777  32.200  1.00 95.01      A    C  
ATOM   3670  CD  PRO A1180       0.219 -10.782  30.968  1.00 95.01      A    C  
ATOM   3675  N   HIS A1181       0.317  -6.938  30.484  1.00 40.53      A    N  
ATOM   3676  CA  HIS A1181       0.711  -5.561  30.575  1.00 40.53      A    C  
ATOM   3683  C   HIS A1181      -0.198  -4.741  29.714  1.00 40.53      A    C  
ATOM   3684  O   HIS A1181      -0.540  -3.612  30.062  1.00 40.53      A    O  
ATOM   3679  CB  HIS A1181       2.165  -5.372  30.122  1.00 40.53      A    C  
ATOM   3678  CG  HIS A1181       3.084  -6.288  30.876  1.00 40.53      A    C  
ATOM   3681  CD2 HIS A1181       3.663  -7.460  30.490  1.00 40.53      A    C  
ATOM   3677  ND1 HIS A1181       3.486  -6.084  32.178  1.00 40.53      A    N  
ATOM   3682  CE1 HIS A1181       4.279  -7.134  32.512  1.00 40.53      A    C  
ATOM   3680  NE2 HIS A1181       4.414  -7.995  31.520  1.00 40.53      A    N  
ATOM   3685  N   GLN A1182      -0.602  -5.278  28.551  1.00 30.29      A    N  
ATOM   3686  CA  GLN A1182      -1.497  -4.567  27.684  1.00 30.29      A    C  
ATOM   3692  C   GLN A1182      -2.810  -4.408  28.388  1.00 30.29      A    C  
ATOM   3693  O   GLN A1182      -3.481  -3.388  28.248  1.00 30.29      A    O  
ATOM   3687  CB  GLN A1182      -1.752  -5.302  26.360  1.00 30.29      A    C  
ATOM   3688  CG  GLN A1182      -0.508  -5.352  25.473  1.00 30.29      A    C  
ATOM   3689  CD  GLN A1182      -0.168  -3.914  25.112  1.00 30.29      A    C  
ATOM   3691  NE2 GLN A1182      -1.177  -3.008  25.225  1.00 30.29      A    N  
ATOM   3690  OE1 GLN A1182       0.962  -3.597  24.743  1.00 30.29      A    O  
ATOM   3694  N   ASP A1183      -3.219  -5.435  29.154  1.00 16.27      A    N  
ATOM   3695  CA  ASP A1183      -4.450  -5.410  29.898  1.00 16.27      A    C  
ATOM   3700  C   ASP A1183      -4.367  -4.323  30.923  1.00 16.27      A    C  
ATOM   3701  O   ASP A1183      -5.341  -3.618  31.185  1.00 16.27      A    O  
ATOM   3696  CB  ASP A1183      -4.718  -6.735  30.632  1.00 16.27      A    C  
ATOM   3697  CG  ASP A1183      -4.980  -7.794  29.572  1.00 16.27      A    C  
ATOM   3698  OD1 ASP A1183      -5.116  -7.413  28.380  1.00 16.27      A    O  
ATOM   3699  OD2 ASP A1183      -5.049  -8.997  29.941  1.00 16.27      A    O1-
ATOM   3702  N   LEU A1184      -3.183  -4.160  31.530  1.00 82.57      A    N  
ATOM   3703  CA  LEU A1184      -2.968  -3.153  32.527  1.00 82.57      A    C  
ATOM   3708  C   LEU A1184      -3.162  -1.851  31.818  1.00 82.57      A    C  
ATOM   3709  O   LEU A1184      -3.670  -0.890  32.390  1.00 82.57      A    O  
ATOM   3704  CB  LEU A1184      -1.528  -3.225  33.066  1.00 82.57      A    C  
ATOM   3705  CG  LEU A1184      -1.245  -2.456  34.372  1.00 82.57      A    C  
ATOM   3706  CD1 LEU A1184       0.246  -2.546  34.736  1.00 82.57      A    C  
ATOM   3707  CD2 LEU A1184      -1.763  -1.013  34.344  1.00 82.57      A    C  
ATOM   3710  N   GLN A1185      -2.748  -1.789  30.536  1.00 24.84      A    N  
ATOM   3711  CA  GLN A1185      -2.912  -0.573  29.793  1.00 24.84      A    C  
ATOM   3717  C   GLN A1185      -4.377  -0.281  29.686  1.00 24.84      A    C  
ATOM   3718  O   GLN A1185      -4.820   0.830  29.977  1.00 24.84      A    O  
ATOM   3712  CB  GLN A1185      -2.343  -0.662  28.367  1.00 24.84      A    C  
ATOM   3713  CG  GLN A1185      -0.821  -0.796  28.344  1.00 24.84      A    C  
ATOM   3714  CD  GLN A1185      -0.253   0.466  28.973  1.00 24.84      A    C  
ATOM   3716  NE2 GLN A1185       0.873   0.323  29.723  1.00 24.84      A    N  
ATOM   3715  OE1 GLN A1185      -0.804   1.554  28.811  1.00 24.84      A    O  
ATOM   3719  N   ALA A1186      -5.180  -1.307  29.346  1.00 19.89      A    N  
ATOM   3720  CA  ALA A1186      -6.591  -1.120  29.152  1.00 19.89      A    C  
ATOM   3722  C   ALA A1186      -7.170  -0.587  30.431  1.00 19.89      A    C  
ATOM   3723  O   ALA A1186      -8.055   0.265  30.413  1.00 19.89      A    O  
ATOM   3721  CB  ALA A1186      -7.326  -2.430  28.817  1.00 19.89      A    C  
ATOM   3724  N   GLN A1187      -6.701  -1.105  31.582  1.00 37.11      A    N  
ATOM   3725  CA  GLN A1187      -7.203  -0.676  32.857  1.00 37.11      A    C  
ATOM   3731  C   GLN A1187      -6.805   0.747  33.134  1.00 37.11      A    C  
ATOM   3732  O   GLN A1187      -7.644   1.557  33.526  1.00 37.11      A    O  
ATOM   3726  CB  GLN A1187      -6.610  -1.507  34.006  1.00 37.11      A    C  
ATOM   3727  CG  GLN A1187      -6.910  -3.003  33.920  1.00 37.11      A    C  
ATOM   3728  CD  GLN A1187      -6.128  -3.682  35.033  1.00 37.11      A    C  
ATOM   3730  NE2 GLN A1187      -6.221  -5.037  35.102  1.00 37.11      A    N  
ATOM   3729  OE1 GLN A1187      -5.446  -3.027  35.820  1.00 37.11      A    O  
ATOM   3733  N   ASP A1188      -5.522   1.105  32.899  1.00 68.68      A    N  
ATOM   3734  CA  ASP A1188      -5.072   2.429  33.248  1.00 68.68      A    C  
ATOM   3739  C   ASP A1188      -5.802   3.437  32.424  1.00 68.68      A    C  
ATOM   3740  O   ASP A1188      -5.869   4.608  32.791  1.00 68.68      A    O  
ATOM   3735  CB  ASP A1188      -3.553   2.697  33.264  1.00 68.68      A    C  
ATOM   3736  CG  ASP A1188      -2.922   2.411  31.928  1.00 68.68      A    C  
ATOM   3737  OD1 ASP A1188      -2.874   3.320  31.058  1.00 68.68      A    O  
ATOM   3738  OD2 ASP A1188      -2.461   1.252  31.775  1.00 68.68      A    O1-
ATOM   3741  N   ARG A1189      -6.368   3.020  31.278  1.00 62.55      A    N  
ATOM   3742  CA  ARG A1189      -7.099   3.963  30.485  1.00 62.55      A    C  
ATOM   3750  C   ARG A1189      -8.199   4.549  31.338  1.00 62.55      A    C  
ATOM   3751  O   ARG A1189      -8.470   5.744  31.271  1.00 62.55      A    O  
ATOM   3743  CB  ARG A1189      -7.755   3.313  29.258  1.00 62.55      A    C  
ATOM   3744  CG  ARG A1189      -6.737   2.711  28.290  1.00 62.55      A    C  
ATOM   3745  CD  ARG A1189      -5.991   3.758  27.460  1.00 62.55      A    C  
ATOM   3746  NE  ARG A1189      -4.965   3.039  26.655  1.00 62.55      A    N  
ATOM   3747  CZ  ARG A1189      -3.720   2.831  27.177  1.00 62.55      A    C  
ATOM   3748  NH1 ARG A1189      -3.419   3.288  28.428  1.00 62.55      A    N1+
ATOM   3749  NH2 ARG A1189      -2.776   2.169  26.447  1.00 62.55      A    N  
ATOM   3752  N   ALA A1190      -8.948   3.696  32.067  1.00 74.23      A    N  
ATOM   3753  CA  ALA A1190     -10.081   4.139  32.852  1.00 74.23      A    C  
ATOM   3755  C   ALA A1190      -9.914   4.725  34.238  1.00 74.23      A    C  
ATOM   3756  O   ALA A1190     -10.291   5.866  34.497  1.00 74.23      A    O  
ATOM   3754  CB  ALA A1190     -11.130   3.023  33.003  1.00 74.23      A    C  
ATOM   3757  N   HIS A1191      -9.296   3.952  35.153  1.00 71.48      A    N  
ATOM   3758  CA  HIS A1191      -9.304   4.183  36.582  1.00 71.48      A    C  
ATOM   3765  C   HIS A1191      -8.437   5.323  36.995  1.00 71.48      A    C  
ATOM   3766  O   HIS A1191      -8.426   5.661  38.179  1.00 71.48      A    O  
ATOM   3761  CB  HIS A1191      -8.852   2.951  37.390  1.00 71.48      A    C  
ATOM   3760  CG  HIS A1191      -7.430   2.538  37.135  1.00 71.48      A    C  
ATOM   3763  CD2 HIS A1191      -6.287   2.850  37.808  1.00 71.48      A    C  
ATOM   3759  ND1 HIS A1191      -7.039   1.715  36.103  1.00 71.48      A    N  
ATOM   3764  CE1 HIS A1191      -5.693   1.570  36.200  1.00 71.48      A    C  
ATOM   3762  NE2 HIS A1191      -5.193   2.241  37.220  1.00 71.48      A    N  
ATOM   3767  N   ARG A1192      -7.622   5.858  36.061  1.00 57.46      A    N  
ATOM   3768  CA  ARG A1192      -6.686   6.921  36.317  1.00 57.46      A    C  
ATOM   3776  C   ARG A1192      -7.342   7.941  37.193  1.00 57.46      A    C  
ATOM   3777  O   ARG A1192      -8.552   8.144  37.106  1.00 57.46      A    O  
ATOM   3769  CB  ARG A1192      -6.233   7.636  35.032  1.00 57.46      A    C  
ATOM   3770  CG  ARG A1192      -5.005   8.527  35.215  1.00 57.46      A    C  
ATOM   3771  CD  ARG A1192      -4.573   9.232  33.927  1.00 57.46      A    C  
ATOM   3772  NE  ARG A1192      -4.491   8.198  32.855  1.00 57.46      A    N  
ATOM   3773  CZ  ARG A1192      -3.382   7.413  32.718  1.00 57.46      A    C  
ATOM   3774  NH1 ARG A1192      -2.346   7.525  33.599  1.00 57.46      A    N1+
ATOM   3775  NH2 ARG A1192      -3.312   6.507  31.701  1.00 57.46      A    N  
ATOM   3778  N   ILE A1193      -6.540   8.574  38.078  1.00 62.52      A    N  
ATOM   3779  CA  ILE A1193      -7.025   9.473  39.091  1.00 62.52      A    C  
ATOM   3784  C   ILE A1193      -8.009  10.425  38.499  1.00 62.52      A    C  
ATOM   3785  O   ILE A1193      -7.749  11.049  37.472  1.00 62.52      A    O  
ATOM   3780  CB  ILE A1193      -5.948  10.269  39.771  1.00 62.52      A    C  
ATOM   3782  CG1 ILE A1193      -4.969   9.328  40.495  1.00 62.52      A    C  
ATOM   3781  CG2 ILE A1193      -6.626  11.276  40.716  1.00 62.52      A    C  
ATOM   3783  CD1 ILE A1193      -3.717  10.036  41.010  1.00 62.52      A    C  
ATOM   3786  N   GLY A1194      -9.167  10.576  39.179  1.00 26.80      A    N  
ATOM   3787  CA  GLY A1194     -10.227  11.392  38.665  1.00 26.80      A    C  
ATOM   3788  C   GLY A1194     -11.411  10.526  38.330  1.00 26.80      A    C  
ATOM   3789  O   GLY A1194     -12.469  11.046  37.981  1.00 26.80      A    O  
ATOM   3790  N   GLN A1195     -11.281   9.183  38.426  1.00 98.60      A    N  
ATOM   3791  CA  GLN A1195     -12.406   8.343  38.096  1.00 98.60      A    C  
ATOM   3797  C   GLN A1195     -13.109   8.065  39.401  1.00 98.60      A    C  
ATOM   3798  O   GLN A1195     -12.598   7.358  40.269  1.00 98.60      A    O  
ATOM   3792  CB  GLN A1195     -11.970   7.002  37.475  1.00 98.60      A    C  
ATOM   3793  CG  GLN A1195     -12.962   6.412  36.467  1.00 98.60      A    C  
ATOM   3794  CD  GLN A1195     -14.357   6.415  37.053  1.00 98.60      A    C  
ATOM   3796  NE2 GLN A1195     -15.320   7.061  36.342  1.00 98.60      A    N  
ATOM   3795  OE1 GLN A1195     -14.584   5.852  38.121  1.00 98.60      A    O  
ATOM   3799  N   GLN A1196     -14.305   8.667  39.559  1.00 49.61      A    N  
ATOM   3800  CA  GLN A1196     -15.127   8.684  40.742  1.00 49.61      A    C  
ATOM   3806  C   GLN A1196     -15.829   7.394  41.079  1.00 49.61      A    C  
ATOM   3807  O   GLN A1196     -16.079   7.127  42.254  1.00 49.61      A    O  
ATOM   3801  CB  GLN A1196     -16.229   9.753  40.659  1.00 49.61      A    C  
ATOM   3802  CG  GLN A1196     -15.704  11.187  40.592  1.00 49.61      A    C  
ATOM   3803  CD  GLN A1196     -16.909  12.115  40.514  1.00 49.61      A    C  
ATOM   3805  NE2 GLN A1196     -16.656  13.450  40.574  1.00 49.61      A    N  
ATOM   3804  OE1 GLN A1196     -18.048  11.662  40.403  1.00 49.61      A    O  
ATOM   3808  N   ASN A1197     -16.244   6.599  40.076  1.00 45.60      A    N  
ATOM   3809  CA  ASN A1197     -17.035   5.423  40.346  1.00 45.60      A    C  
ATOM   3814  C   ASN A1197     -16.154   4.244  40.606  1.00 45.60      A    C  
ATOM   3815  O   ASN A1197     -14.954   4.376  40.842  1.00 45.60      A    O  
ATOM   3810  CB  ASN A1197     -17.965   5.036  39.185  1.00 45.60      A    C  
ATOM   3811  CG  ASN A1197     -18.996   6.141  39.026  1.00 45.60      A    C  
ATOM   3813  ND2 ASN A1197     -19.818   6.046  37.947  1.00 45.60      A    N  
ATOM   3812  OD1 ASN A1197     -19.076   7.059  39.840  1.00 45.60      A    O  
ATOM   3816  N   GLU A1198     -16.778   3.047  40.661  1.00 76.74      A    N  
ATOM   3817  CA  GLU A1198     -16.016   1.837  40.736  1.00 76.74      A    C  
ATOM   3823  C   GLU A1198     -15.656   1.542  39.315  1.00 76.74      A    C  
ATOM   3824  O   GLU A1198     -15.990   2.317  38.421  1.00 76.74      A    O  
ATOM   3818  CB  GLU A1198     -16.774   0.585  41.218  1.00 76.74      A    C  
ATOM   3819  CG  GLU A1198     -17.411   0.695  42.601  1.00 76.74      A    C  
ATOM   3820  CD  GLU A1198     -18.880   1.001  42.366  1.00 76.74      A    C  
ATOM   3821  OE1 GLU A1198     -19.437   0.430  41.390  1.00 76.74      A    O  
ATOM   3822  OE2 GLU A1198     -19.464   1.796  43.148  1.00 76.74      A    O1-
ATOM   3825  N   VAL A1199     -14.877   0.468  39.079  1.00 35.01      A    N  
ATOM   3826  CA  VAL A1199     -14.646   0.062  37.722  1.00 35.01      A    C  
ATOM   3830  C   VAL A1199     -14.946  -1.407  37.678  1.00 35.01      A    C  
ATOM   3831  O   VAL A1199     -14.287  -2.197  38.351  1.00 35.01      A    O  
ATOM   3827  CB  VAL A1199     -13.227   0.247  37.272  1.00 35.01      A    C  
ATOM   3828  CG1 VAL A1199     -13.093  -0.317  35.848  1.00 35.01      A    C  
ATOM   3829  CG2 VAL A1199     -12.866   1.737  37.389  1.00 35.01      A    C  
ATOM   3832  N   ARG A1200     -15.961  -1.814  36.890  1.00 86.20      A    N  
ATOM   3833  CA  ARG A1200     -16.299  -3.207  36.789  1.00 86.20      A    C  
ATOM   3841  C   ARG A1200     -15.517  -3.776  35.642  1.00 86.20      A    C  
ATOM   3842  O   ARG A1200     -15.330  -3.106  34.626  1.00 86.20      A    O  
ATOM   3834  CB  ARG A1200     -17.792  -3.450  36.522  1.00 86.20      A    C  
ATOM   3835  CG  ARG A1200     -18.690  -2.873  37.619  1.00 86.20      A    C  
ATOM   3836  CD  ARG A1200     -18.542  -3.569  38.973  1.00 86.20      A    C  
ATOM   3837  NE  ARG A1200     -19.395  -2.828  39.947  1.00 86.20      A    N  
ATOM   3838  CZ  ARG A1200     -19.772  -3.421  41.117  1.00 86.20      A    C  
ATOM   3839  NH1 ARG A1200     -19.370  -4.695  41.398  1.00 86.20      A    N1+
ATOM   3840  NH2 ARG A1200     -20.552  -2.738  42.007  1.00 86.20      A    N  
ATOM   3843  N   VAL A1201     -15.022  -5.025  35.782  1.00 28.98      A    N  
ATOM   3844  CA  VAL A1201     -14.266  -5.628  34.719  1.00 28.98      A    C  
ATOM   3848  C   VAL A1201     -14.737  -7.043  34.533  1.00 28.98      A    C  
ATOM   3849  O   VAL A1201     -14.863  -7.801  35.494  1.00 28.98      A    O  
ATOM   3845  CB  VAL A1201     -12.792  -5.684  34.997  1.00 28.98      A    C  
ATOM   3846  CG1 VAL A1201     -12.259  -4.243  35.098  1.00 28.98      A    C  
ATOM   3847  CG2 VAL A1201     -12.561  -6.520  36.268  1.00 28.98      A    C  
ATOM   3850  N   LEU A1202     -15.024  -7.431  33.274  1.00 41.15      A    N  
ATOM   3851  CA  LEU A1202     -15.411  -8.789  33.002  1.00 41.15      A    C  
ATOM   3856  C   LEU A1202     -14.534  -9.275  31.889  1.00 41.15      A    C  
ATOM   3857  O   LEU A1202     -14.667  -8.838  30.745  1.00 41.15      A    O  
ATOM   3852  CB  LEU A1202     -16.860  -8.929  32.501  1.00 41.15      A    C  
ATOM   3853  CG  LEU A1202     -17.921  -8.473  33.517  1.00 41.15      A    C  
ATOM   3854  CD1 LEU A1202     -19.340  -8.646  32.951  1.00 41.15      A    C  
ATOM   3855  CD2 LEU A1202     -17.734  -9.170  34.875  1.00 41.15      A    C  
ATOM   3858  N   ARG A1203     -13.606 -10.201  32.199  1.00 84.77      A    N  
ATOM   3859  CA  ARG A1203     -12.784 -10.762  31.165  1.00 84.77      A    C  
ATOM   3867  C   ARG A1203     -13.627 -11.855  30.577  1.00 84.77      A    C  
ATOM   3868  O   ARG A1203     -14.071 -12.756  31.290  1.00 84.77      A    O  
ATOM   3860  CB  ARG A1203     -11.479 -11.387  31.683  1.00 84.77      A    C  
ATOM   3861  CG  ARG A1203     -10.500 -11.742  30.566  1.00 84.77      A    C  
ATOM   3862  CD  ARG A1203      -9.196 -12.364  31.064  1.00 84.77      A    C  
ATOM   3863  NE  ARG A1203      -8.275 -12.431  29.896  1.00 84.77      A    N  
ATOM   3864  CZ  ARG A1203      -7.508 -11.344  29.585  1.00 84.77      A    C  
ATOM   3865  NH1 ARG A1203      -7.568 -10.226  30.364  1.00 84.77      A    N1+
ATOM   3866  NH2 ARG A1203      -6.682 -11.371  28.498  1.00 84.77      A    N  
ATOM   3869  N   LEU A1204     -13.866 -11.824  29.250  1.00 42.50      A    N  
ATOM   3870  CA  LEU A1204     -14.820 -12.743  28.701  1.00 42.50      A    C  
ATOM   3875  C   LEU A1204     -14.140 -13.977  28.178  1.00 42.50      A    C  
ATOM   3876  O   LEU A1204     -13.324 -13.908  27.260  1.00 42.50      A    O  
ATOM   3871  CB  LEU A1204     -15.644 -12.130  27.558  1.00 42.50      A    C  
ATOM   3872  CG  LEU A1204     -16.433 -10.882  27.999  1.00 42.50      A    C  
ATOM   3873  CD1 LEU A1204     -17.303 -10.337  26.854  1.00 42.50      A    C  
ATOM   3874  CD2 LEU A1204     -17.228 -11.143  29.287  1.00 42.50      A    C  
ATOM   3877  N   CYS A1205     -14.495 -15.148  28.757  1.00 24.62      A    N  
ATOM   3878  CA  CYS A1205     -13.924 -16.411  28.374  1.00 24.62      A    C  
ATOM   3881  C   CYS A1205     -15.040 -17.390  28.212  1.00 24.62      A    C  
ATOM   3882  O   CYS A1205     -16.069 -17.266  28.866  1.00 24.62      A    O  
ATOM   3879  CB  CYS A1205     -12.972 -16.988  29.435  1.00 24.62      A    C  
ATOM   3880  SG  CYS A1205     -11.549 -15.900  29.740  1.00 24.62      A    S  
ATOM   3883  N   THR A1206     -14.839 -18.400  27.339  1.00 38.23      A    N  
ATOM   3884  CA  THR A1206     -15.817 -19.412  27.040  1.00 38.23      A    C  
ATOM   3888  C   THR A1206     -15.275 -20.680  27.631  1.00 38.23      A    C  
ATOM   3889  O   THR A1206     -14.067 -20.877  27.704  1.00 38.23      A    O  
ATOM   3885  CB  THR A1206     -15.868 -19.729  25.578  1.00 38.23      A    C  
ATOM   3887  CG2 THR A1206     -17.038 -20.683  25.346  1.00 38.23      A    C  
ATOM   3886  OG1 THR A1206     -16.047 -18.560  24.800  1.00 38.23      A    O  
ATOM   3890  N   VAL A1207     -16.165 -21.588  28.055  1.00 24.98      A    N  
ATOM   3891  CA  VAL A1207     -15.815 -22.835  28.656  1.00 24.98      A    C  
ATOM   3895  C   VAL A1207     -15.378 -23.772  27.577  1.00 24.98      A    C  
ATOM   3896  O   VAL A1207     -15.814 -23.665  26.429  1.00 24.98      A    O  
ATOM   3892  CB  VAL A1207     -16.943 -23.484  29.402  1.00 24.98      A    C  
ATOM   3893  CG1 VAL A1207     -17.347 -22.570  30.570  1.00 24.98      A    C  
ATOM   3894  CG2 VAL A1207     -18.081 -23.778  28.410  1.00 24.98      A    C  
ATOM   3897  N   ASN A1208     -14.492 -24.725  27.942  1.00 96.98      A    N  
ATOM   3898  CA  ASN A1208     -13.975 -25.704  27.028  1.00 96.98      A    C  
ATOM   3903  C   ASN A1208     -13.458 -24.998  25.820  1.00 96.98      A    C  
ATOM   3904  O   ASN A1208     -13.934 -25.211  24.705  1.00 96.98      A    O  
ATOM   3899  CB  ASN A1208     -15.023 -26.741  26.579  1.00 96.98      A    C  
ATOM   3900  CG  ASN A1208     -15.372 -27.617  27.775  1.00 96.98      A    C  
ATOM   3902  ND2 ASN A1208     -16.711 -27.425  27.631  1.00 96.98      A    N  
ATOM   3901  OD1 ASN A1208     -14.333 -27.265  27.220  1.00 96.98      A    O  
ATOM   3905  N   SER A1209     -12.451 -24.129  26.027  1.00 33.47      A    N  
ATOM   3906  CA  SER A1209     -11.951 -23.322  24.957  1.00 33.47      A    C  
ATOM   3909  C   SER A1209     -10.458 -23.174  25.108  1.00 33.47      A    C  
ATOM   3910  O   SER A1209      -9.924 -23.152  26.216  1.00 33.47      A    O  
ATOM   3907  CB  SER A1209     -12.579 -21.918  25.052  1.00 33.47      A    C  
ATOM   3908  OG  SER A1209     -12.077 -21.046  24.058  1.00 33.47      A    O  
ATOM   3911  N   VAL A1210      -9.760 -23.031  23.963  1.00 32.20      A    N  
ATOM   3912  CA  VAL A1210      -8.329 -22.891  23.844  1.00 32.20      A    C  
ATOM   3916  C   VAL A1210      -7.895 -21.627  24.519  1.00 32.20      A    C  
ATOM   3917  O   VAL A1210      -6.789 -21.524  25.048  1.00 32.20      A    O  
ATOM   3913  CB  VAL A1210      -7.897 -22.790  22.413  1.00 32.20      A    C  
ATOM   3914  CG1 VAL A1210      -6.408 -22.418  22.376  1.00 32.20      A    C  
ATOM   3915  CG2 VAL A1210      -8.226 -24.116  21.708  1.00 32.20      A    C  
ATOM   3918  N   GLU A1211      -8.783 -20.628  24.506  1.00 47.35      A    N  
ATOM   3919  CA  GLU A1211      -8.588 -19.327  25.073  1.00 47.35      A    C  
ATOM   3925  C   GLU A1211      -8.216 -19.525  26.506  1.00 47.35      A    C  
ATOM   3926  O   GLU A1211      -7.428 -18.765  27.068  1.00 47.35      A    O  
ATOM   3920  CB  GLU A1211      -9.949 -18.621  24.996  1.00 47.35      A    C  
ATOM   3921  CG  GLU A1211     -10.156 -17.394  25.860  1.00 47.35      A    C  
ATOM   3922  CD  GLU A1211     -11.635 -17.040  25.730  1.00 47.35      A    C  
ATOM   3923  OE1 GLU A1211     -12.443 -17.963  25.439  1.00 47.35      A    O  
ATOM   3924  OE2 GLU A1211     -11.976 -15.844  25.921  1.00 47.35      A    O1-
ATOM   3927  N   GLU A1212      -8.782 -20.568  27.135  1.00 63.78      A    N  
ATOM   3928  CA  GLU A1212      -8.512 -20.848  28.512  1.00 63.78      A    C  
ATOM   3934  C   GLU A1212      -7.048 -21.144  28.681  1.00 63.78      A    C  
ATOM   3935  O   GLU A1212      -6.440 -20.740  29.671  1.00 63.78      A    O  
ATOM   3929  CB  GLU A1212      -9.307 -22.062  29.017  1.00 63.78      A    C  
ATOM   3930  CG  GLU A1212     -10.820 -21.870  28.891  1.00 63.78      A    C  
ATOM   3931  CD  GLU A1212     -11.195 -20.579  29.602  1.00 63.78      A    C  
ATOM   3932  OE1 GLU A1212     -10.354 -20.065  30.386  1.00 63.78      A    O  
ATOM   3933  OE2 GLU A1212     -12.332 -20.086  29.375  1.00 63.78      A    O1-
ATOM   3936  N   LYS A1213      -6.438 -21.857  27.712  1.00 90.05      A    N  
ATOM   3937  CA  LYS A1213      -5.056 -22.236  27.828  1.00 90.05      A    C  
ATOM   3943  C   LYS A1213      -4.203 -21.004  27.920  1.00 90.05      A    C  
ATOM   3944  O   LYS A1213      -3.409 -20.852  28.847  1.00 90.05      A    O  
ATOM   3938  CB  LYS A1213      -4.583 -23.026  26.594  1.00 90.05      A    C  
ATOM   3939  CG  LYS A1213      -3.164 -23.586  26.699  1.00 90.05      A    C  
ATOM   3940  CD  LYS A1213      -3.032 -24.742  27.692  1.00 90.05      A    C  
ATOM   3941  CE  LYS A1213      -1.685 -25.463  27.609  1.00 90.05      A    C  
ATOM   3942  NZ  LYS A1213      -1.565 -26.157  26.306  1.00 90.05      A    N1+
ATOM   3945  N   ILE A1214      -4.378 -20.069  26.969  1.00 43.84      A    N  
ATOM   3946  CA  ILE A1214      -3.590 -18.867  26.939  1.00 43.84      A    C  
ATOM   3951  C   ILE A1214      -3.888 -18.049  28.155  1.00 43.84      A    C  
ATOM   3952  O   ILE A1214      -2.985 -17.479  28.766  1.00 43.84      A    O  
ATOM   3947  CB  ILE A1214      -3.775 -18.109  25.654  1.00 43.84      A    C  
ATOM   3949  CG1 ILE A1214      -5.240 -17.748  25.401  1.00 43.84      A    C  
ATOM   3948  CG2 ILE A1214      -3.159 -18.953  24.529  1.00 43.84      A    C  
ATOM   3950  CD1 ILE A1214      -5.426 -16.976  24.099  1.00 43.84      A    C  
ATOM   3953  N   LEU A1215      -5.166 -18.012  28.573  1.00 33.02      A    N  
ATOM   3954  CA  LEU A1215      -5.554 -17.229  29.711  1.00 33.02      A    C  
ATOM   3959  C   LEU A1215      -4.758 -17.674  30.898  1.00 33.02      A    C  
ATOM   3960  O   LEU A1215      -4.201 -16.852  31.626  1.00 33.02      A    O  
ATOM   3955  CB  LEU A1215      -7.036 -17.433  30.066  1.00 33.02      A    C  
ATOM   3956  CG  LEU A1215      -7.479 -16.710  31.352  1.00 33.02      A    C  
ATOM   3957  CD1 LEU A1215      -7.365 -15.186  31.209  1.00 33.02      A    C  
ATOM   3958  CD2 LEU A1215      -8.879 -17.167  31.791  1.00 33.02      A    C  
ATOM   3961  N   ALA A1216      -4.673 -18.996  31.118  1.00 18.78      A    N  
ATOM   3962  CA  ALA A1216      -3.956 -19.515  32.246  1.00 18.78      A    C  
ATOM   3964  C   ALA A1216      -2.506 -19.188  32.099  1.00 18.78      A    C  
ATOM   3965  O   ALA A1216      -1.848 -18.838  33.077  1.00 18.78      A    O  
ATOM   3963  CB  ALA A1216      -4.074 -21.043  32.374  1.00 18.78      A    C  
ATOM   3966  N   ALA A1217      -1.970 -19.286  30.865  1.00 22.20      A    N  
ATOM   3967  CA  ALA A1217      -0.562 -19.087  30.672  1.00 22.20      A    C  
ATOM   3969  C   ALA A1217      -0.188 -17.702  31.100  1.00 22.20      A    C  
ATOM   3970  O   ALA A1217       0.751 -17.508  31.871  1.00 22.20      A    O  
ATOM   3968  CB  ALA A1217      -0.136 -19.244  29.201  1.00 22.20      A    C  
ATOM   3971  N   ALA A1218      -0.957 -16.701  30.641  1.00 26.60      A    N  
ATOM   3972  CA  ALA A1218      -0.715 -15.328  30.974  1.00 26.60      A    C  
ATOM   3974  C   ALA A1218      -0.910 -15.188  32.447  1.00 26.60      A    C  
ATOM   3975  O   ALA A1218      -0.353 -14.287  33.065  1.00 26.60      A    O  
ATOM   3973  CB  ALA A1218      -1.685 -14.364  30.276  1.00 26.60      A    C  
ATOM   3976  N   LYS A1219      -1.793 -16.027  33.024  1.00 84.12      A    N  
ATOM   3977  CA  LYS A1219      -2.080 -16.006  34.433  1.00 84.12      A    C  
ATOM   3983  C   LYS A1219      -0.857 -16.379  35.221  1.00 84.12      A    C  
ATOM   3984  O   LYS A1219      -0.538 -15.734  36.219  1.00 84.12      A    O  
ATOM   3978  CB  LYS A1219      -3.192 -16.998  34.815  1.00 84.12      A    C  
ATOM   3979  CG  LYS A1219      -3.537 -17.005  36.303  1.00 84.12      A    C  
ATOM   3980  CD  LYS A1219      -4.232 -15.729  36.781  1.00 84.12      A    C  
ATOM   3981  CE  LYS A1219      -4.664 -15.786  38.248  1.00 84.12      A    C  
ATOM   3982  NZ  LYS A1219      -5.699 -16.829  38.428  1.00 84.12      A    N1+
ATOM   3985  N   TYR A1220      -0.133 -17.434  34.794  1.00 29.11      A    N  
ATOM   3986  CA  TYR A1220       1.056 -17.836  35.498  1.00 29.11      A    C  
ATOM   3995  C   TYR A1220       1.998 -16.689  35.382  1.00 29.11      A    C  
ATOM   3996  O   TYR A1220       2.733 -16.366  36.313  1.00 29.11      A    O  
ATOM   3987  CB  TYR A1220       1.758 -19.064  34.892  1.00 29.11      A    C  
ATOM   3988  CG  TYR A1220       0.900 -20.260  35.121  1.00 29.11      A    C  
ATOM   3989  CD1 TYR A1220      -0.089 -20.598  34.228  1.00 29.11      A    C  
ATOM   3990  CD2 TYR A1220       1.090 -21.048  36.233  1.00 29.11      A    C  
ATOM   3991  CE1 TYR A1220      -0.880 -21.701  34.440  1.00 29.11      A    C  
ATOM   3992  CE2 TYR A1220       0.303 -22.154  36.452  1.00 29.11      A    C  
ATOM   3993  CZ  TYR A1220      -0.684 -22.481  35.554  1.00 29.11      A    C  
ATOM   3994  OH  TYR A1220      -1.493 -23.615  35.774  1.00 29.11      A    O  
ATOM   3997  N   LYS A1221       1.983 -16.045  34.203  1.00105.77      A    N  
ATOM   3998  CA  LYS A1221       2.816 -14.913  33.948  1.00105.77      A    C  
ATOM   4004  C   LYS A1221       2.459 -13.894  34.986  1.00105.77      A    C  
ATOM   4005  O   LYS A1221       3.331 -13.250  35.567  1.00105.77      A    O  
ATOM   3999  CB  LYS A1221       2.501 -14.242  32.601  1.00105.77      A    C  
ATOM   4000  CG  LYS A1221       2.473 -15.195  31.406  1.00105.77      A    C  
ATOM   4001  CD  LYS A1221       3.798 -15.879  31.087  1.00105.77      A    C  
ATOM   4002  CE  LYS A1221       3.693 -16.847  29.907  1.00105.77      A    C  
ATOM   4003  NZ  LYS A1221       3.106 -16.159  28.734  1.00105.77      A    N1+
ATOM   4006  N   LEU A1222       1.149 -13.756  35.274  1.00 36.03      A    N  
ATOM   4007  CA  LEU A1222       0.702 -12.790  36.235  1.00 36.03      A    C  
ATOM   4012  C   LEU A1222       1.398 -13.090  37.526  1.00 36.03      A    C  
ATOM   4013  O   LEU A1222       1.902 -12.184  38.187  1.00 36.03      A    O  
ATOM   4008  CB  LEU A1222      -0.806 -12.878  36.530  1.00 36.03      A    C  
ATOM   4009  CG  LEU A1222      -1.707 -12.296  35.431  1.00 36.03      A    C  
ATOM   4010  CD1 LEU A1222      -3.195 -12.435  35.796  1.00 36.03      A    C  
ATOM   4011  CD2 LEU A1222      -1.329 -10.831  35.156  1.00 36.03      A    C  
ATOM   4014  N   ASN A1223       1.462 -14.375  37.920  1.00 36.10      A    N  
ATOM   4015  CA  ASN A1223       2.038 -14.691  39.197  1.00 36.10      A    C  
ATOM   4020  C   ASN A1223       3.494 -14.333  39.274  1.00 36.10      A    C  
ATOM   4021  O   ASN A1223       3.906 -13.566  40.140  1.00 36.10      A    O  
ATOM   4016  CB  ASN A1223       1.912 -16.181  39.562  1.00 36.10      A    C  
ATOM   4017  CG  ASN A1223       0.452 -16.461  39.896  1.00 36.10      A    C  
ATOM   4019  ND2 ASN A1223       0.099 -17.767  40.026  1.00 36.10      A    N  
ATOM   4018  OD1 ASN A1223      -0.351 -15.541  40.049  1.00 36.10      A    O  
ATOM   4022  N   VAL A1224       4.311 -14.849  38.342  1.00100.68      A    N  
ATOM   4023  CA  VAL A1224       5.732 -14.655  38.405  1.00100.68      A    C  
ATOM   4027  C   VAL A1224       6.090 -13.208  38.229  1.00100.68      A    C  
ATOM   4028  O   VAL A1224       6.996 -12.708  38.894  1.00100.68      A    O  
ATOM   4024  CB  VAL A1224       6.442 -15.564  37.447  1.00100.68      A    C  
ATOM   4025  CG1 VAL A1224       5.659 -15.584  36.126  1.00100.68      A    C  
ATOM   4026  CG2 VAL A1224       7.916 -15.142  37.346  1.00100.68      A    C  
ATOM   4029  N   ASP A1225       5.391 -12.485  37.336  1.00 28.84      A    N  
ATOM   4030  CA  ASP A1225       5.646 -11.083  37.152  1.00 28.84      A    C  
ATOM   4035  C   ASP A1225       5.318 -10.428  38.452  1.00 28.84      A    C  
ATOM   4036  O   ASP A1225       5.955  -9.448  38.835  1.00 28.84      A    O  
ATOM   4031  CB  ASP A1225       4.670 -10.422  36.159  1.00 28.84      A    C  
ATOM   4032  CG  ASP A1225       4.866 -10.962  34.753  1.00 28.84      A    C  
ATOM   4033  OD1 ASP A1225       6.038 -11.226  34.379  1.00 28.84      A    O  
ATOM   4034  OD2 ASP A1225       3.845 -11.117  34.031  1.00 28.84      A    O1-
ATOM   4037  N   GLN A1226       4.265 -10.930  39.133  1.00 11.17      A    N  
ATOM   4038  CA  GLN A1226       3.875 -10.391  40.402  1.00 11.17      A    C  
ATOM   4044  C   GLN A1226       5.026 -10.628  41.368  1.00 11.17      A    C  
ATOM   4045  O   GLN A1226       5.539  -9.621  41.929  1.00 11.17      A    O  
ATOM   4039  CB  GLN A1226       2.621 -11.045  41.011  1.00 11.17      A    C  
ATOM   4040  CG  GLN A1226       1.311 -10.614  40.351  1.00 11.17      A    C  
ATOM   4041  CD  GLN A1226       0.173 -11.341  41.054  1.00 11.17      A    C  
ATOM   4043  NE2 GLN A1226      -1.087 -10.917  40.767  1.00 11.17      A    N  
ATOM   4042  OE1 GLN A1226       0.397 -12.262  41.837  1.00 11.17      A    O  
ATOM   4046  OXT GLN A1226       5.408 -11.812  41.558  1.00 11.17      A    O1-
END
